# Supplementary material for: The Role of Patient- and Treatment-Related Factors and Early Functional Imaging in Late Radiation-Induced Xerostomia in Oropharyngeal Cancer Patients
Source: Cancers (Basel). 2021 Dec 15;13(24):6296. doi: 10.3390/cancers13246296 (PMC8699504; doi:10.3390/cancers13246296)
Supplement: Supplementary file 1 [file cancers-13-06296-s001.zip]

Archive with 2 entries (2 files):
- cancers-1464871-supplementary.pdf
- DATABASE.xlsx
