# Supplementary material for: The Role of Patient- and Treatment-Related Factors and Early Functional Imaging in Late Radiation-Induced Xerostomia in Oropharyngeal Cancer Patients
Source: Cancers (Basel). 2021 Dec 15;13(24):6296. doi: 10.3390/cancers13246296 (PMC8699504; doi:10.3390/cancers13246296)
Supplement: Supplementary file 1 [file cancers-13-06296-s001.zip › DATABASE.xlsx]

## Sheet: Patient_Tumor_Characteristics
Patient n°	sede	Nstg	Tstage	HPV	age(y)	sex	BMI(Kg/m2)	BMI10fr(Kg/m2)	BMIend RT(Kg/m2)	DBMI10fr(%)	DBMI10fr	Weight(Kg)	Weight10fr(Kg)	Weightend RT(Kg)	DWeight10fr(%)	DWeight10fr	smoke habit	ALCOHOL intake
1	Base of Tongue	N3	T4a	0	66	M	20.25	19.95	19.57	-1.48148	-0.3	56	54.2	52	-7.14286	-4	3	1
2	Base of Tongue	N2	T4	1	57	M	25.1559	26.396	22.8529	4.92958	1.24008	71	74.5	64.5	-9.15493	-6.5	2	1
3	Tonsil	N2	T2	1	54	F	33.2986	33.7149	31.2175	1.25	0.416233	80	81	75	-6.25	-5	1	1
4	Base of Tongue	N2	T2	1	52	M	23.2912	22.3954	19.708	-3.84615	-0.895817	78	75	66	-15.3846	-12	1	1
5	Base of Tongue	N1	T3	1	55	M	36.1111	36.1111	30.8642	0	0	117	117	100	-14.5299	-17	1	1
6	Tonsil	N3	T1	0	73	M	22.7732	20.5693	18.7328	-9.67742	-2.20386	62	56	51	-17.7419	-11	3	1
7	Tonsil	N1	T1	1	75	M	27.4725	27.1706	0	-1.0989	-0.301896	91	90	nan	nan	nan	3	2
8	Tonsil	N1	T1	1	61	M	26.0351	25.7552	21.5559	-1.07527	-0.279947	93	92	77	-17.2043	-16	3	2
9	Base of Tongue	N1	T4	1	65	M	22.8374	22.3183	20.9343	-2.27273	-0.519031	66	64.5	60.5	-8.33333	-5.5	3	1
10	Base of Tongue	N2	T4	1	67	M	27.7344	25.3906	24.6094	-8.4507	-2.34375	71	65	63	-11.2676	-8	1	1
11	Base of Tongue	N2	T4	1	60	F	23.03	nan	20.5499	nan	nan	65	nan	58	-10.7692	-7	3	1
12	Tonsil	N0	T2	0	58	M	25.6874	25.6874	26.2188	0	0	72.5	72.5	74	2.06897	1.5	3	3
13	Tonsil	N1	T3	1	71	M	28.7105	28.7105	24.5089	0	0	82	82	70	-14.6341	-12	3	1
14	Tonsil	N2	T2	0	75	M	29.2421	28.0404	27.4395	-4.10959	-1.20173	73	70	68.5	-6.16438	-4.5	3	2
15	Tonsil	N0	T2	1	68	F	19.3821	19.3821	18.7888	0	0	49	49	47.5	-3.06122	-1.5	1	1
16	Base of Tongue	N1	T3	0	66	M	23.9512	22.6811	21.5924	-5.30303	-1.27014	66	62.5	59.5	-9.84848	-6.5	3	3
17	Soft Palate	N2	T1	0	75	F	32.4219	33.2031	30.0781	2.40964	0.78125	83	85	77	-7.22892	-6	1	2
18	Base of Tongue	N1	T4	1	73	M	23.1481	23.1481	22.0679	0	0	75	75	71.5	-4.66667	-3.5	1	1
19	Base of Tongue	N3	T2	0	57	M	22.9481	23.1274	21.8724	0.78125	0.179282	64	64.5	61	-4.6875	-3	3	3
20	Base of Tongue	N2	T4	1	60	M	30.3461	28.8933	25.8264	-4.78723	-1.45274	94	89.5	80	-14.8936	-14	1	1
21	Tonsil	N3	T3	0	54	M	31.3469	29.3878	27.102	-6.25	-1.95918	96	90	83	-13.5417	-13
22	Unknown	N2	T0	1	70	M	26.8274	26.5118	26.8274	-1.17647	-0.315617	85	84	85	0	0	1	1
23	Tonsil	N1	T2	1	76	M	25.8645	24.4473	23.03	-5.47945	-1.41723	73	69	65	-10.9589	-8	1	1
24	Tonsil	N1	T2	1	53	M	25.9259	26.8519	23.7654	3.57143	0.925926	84	87	77	-8.33333	-7	1	2
25	Tonsil	N0	T3	1	54	F	18.6851	18.3391	17.301	-1.85185	-0.346021	54	53	50	-7.40741	-4	1	1
26	Base of Tongue	N1	T4	1	65	M	24.537	23.6111	21.7593	-3.77358	-0.925926	79.5	76.5	70.5	-11.3208	-9	1	1
27	Base of Tongue	N2	T4	1	61	F	23.8281	22.6562	18.75	-4.91803	-1.17188	61	58	48	-21.3115	-13	3	1
28	Tonsil	N0	T4a	0	56	M	17.4383	14.9691	13.5802	-14.1593	-2.46914	56.5	48.5	44	-22.1239	-12.5	3	3
29	Base of Tongue	N2	T4a	0	81	M	25.2595	24.9135	25.6055	-1.36986	-0.346021	73	72	74	1.36986	1	3	2
30	Base of Tongue	N2	T4a	0	57	M	25.2092	24.8591	24.1588	-1.38889	-0.350128	72	71	69	-4.16667	-3	3	3
31	Base of Tongue	N1	T4	1	69	M	24.4418	23.4509	22.46	-4.05405	-0.990884	74	71	68	-8.10811	-6	1	1
32	Tonsil	N1	T2	1	66	F	28.0402	27.0993	25.5937	-3.3557	-0.940946	74.5	72	68	-8.72483	-6.5	1	1
33	Tonsil	N1	T4	1	67	M	37.0878	35.7513	31.0735	-3.6036	-1.3365	111	107	93	-16.2162	-18	3	1
34	Tonsil	N2	T2	1	80	M	25.3086	24.3827	22.8395	-3.65854	-0.925926	82	79	74	-9.7561	-8	1	2
35	Base of Tongue	N2	T4	1	45	M	18.3768	18.3768	16.038	0	0	55	55	48	-12.7273	-7	1	1
36	Base of Tongue	N3	T4a	0	51	F	19.9481	20.3244	19.1953	1.88679	0.376378	53	54	51	-3.77358	-2	3	3
37	Tonsil	N1	T2	1	59	M	19.4444	19.4444	18.2099	0	0	63	63	59	-6.34921	-4	3	2
38	Tonsil	N0	T2	1	58	M	23.9995	24.8445	22.3094	3.52113	0.845051	71	73.5	66	-7.04225	-5	3	2
39	Tonsil	N1	T3	1	44	M	24.1633	23.0204	21.551	-4.72973	-1.14286	74	70.5	66	-10.8108	-8	1	1
40	Base of Tongue	N3	T4a	0	69	M	24.1633	23.8367	20.2449	-1.35135	-0.326531	74	73	62	-16.2162	-12	1	1
41	Tonsil	N2	T3	1	49	M	25.1808	25.1808	23.5666	0	0	78	78	73	-6.41026	-5	2	1
42	Tonsil	N2	T2	1	68	M	24.6914	24.537	22.0679	-0.625	-0.154321	80	79.5	71.5	-10.625	-8.5	3	1
43	Base of Tongue	N2	T4	1	47	F	26.6122	25.1429	22.2041	-5.52147	-1.46939	81.5	77	68	-16.5644	-13.5	3	1
44	Base of Tongue	N3	T1	0	57	M	30.8642	33.0247	0	7	2.16049	100	107	nan	nan	nan	1
45	Tonsil	N2	T2	0	75	M	26.1493	25.8264	23.8895	-1.23457	-0.322831	81	80	74	-8.64198	-7	2	3
46	Tonsil	N2	T3	1	59	F	36.5234	35.5469	33.2031	-2.6738	-0.976562	93.5	91	85	-9.09091	-8.5	2	2
47	Tonsil	N2	T2	1	58	F	21.7993	22.4913	20.7612	3.1746	0.692042	63	65	60	-4.7619	-3	1	1
48	Tonsil	N0	T4a	0	68	M	21.1454	20.4997	19.047	-3.05344	-0.645661	65.5	63.5	59	-9.92366	-6.5	3	1
49	Base of Tongue	N2	T4a	0	73	M	24.7721	22.7903	20.4783	-8	-1.98177	75	69	62	-17.3333	-13	3	1
50	Base of Tongue	N1	T4	1	67	M	21.7181	19.3792	17.7086	-10.7692	-2.33887	65	58	53	-18.4615	-12	2	1
51	Base of Tongue	N2	T4	1	48	M	28.3419	26.0044	23.813	-8.24742	-2.33747	97	89	81.5	-15.9794	-15.5	3	2
52	Base of Tongue	N1	T2	0	52	M	19.9074	19.9074	15.7407	0	0	64.5	64.5	51	-20.9302	-13.5	3	3
53	Base of Tongue	N2	T4	1	61	M	23.9869	23.3556	21.4619	-2.63158	-0.631233	76	74	68	-10.5263	-8	2	1
54	Tonsil	N2	T2	1	69	M	25.3444	25.3444	21.4876	0	0	69	69	58.5	-15.2174	-10.5	3	3
55	Tonsil	N2	T2	1	64	M	23.6111	23.1481	22.6852	-1.96078	-0.462963	76.5	75	73.5	-3.92157	-3	3	1
56	Base of Tongue	N1	T4	1	78	F	18.2899	17.5278	16.3847	-4.16667	-0.762079	48	46	43	-10.4167	-5	1	1
57	Tonsil	N1	T1	1	56	M	23.6203	23.9395	21.7051	1.35135	0.319193	74	75	68	-8.10811	-6	2	1
58	Tonsil	N2	T2	1	52	M	32.3689	31.378	27.8108	-3.06122	-0.990884	98	95	84.2	-14.0816	-13.8	3	2
59	Tonsil	N2	T2	1	46	F	21.3878	21.2245	18.6122	-0.763359	-0.163265	65.5	65	57	-12.9771	-8.5	2	1
60	Base of Tongue	N0	T4	1	74	M	25.5354	25.2163	24.5779	-1.25	-0.319193	80	79	77	-3.75	-3	2	1
61	Tonsil	N1	T4a	0	67	M	24.6914	23.6111	20.3704	-4.375	-1.08025	80	76.5	66	-17.5	-14	2	2
62	Tonsil	N2	T2	1	72	F	23.8751	23.5078	22.5895	-1.53846	-0.367309	65	64	61.5	-5.38462	-3.5	1	1
63	Base of Tongue	N2	T1	1	70	M	28.0711	29.0006	27.1416	3.31126	0.929506	75.5	78	73	-3.31126	-2.5	1	1

## Sheet: XQ-scores_and_RTOG grade
	baseline										12 months											XQ-score	XQ-score	XQ-score	XQ-score	XQ-score	XQ-score	XQ-score	XQ-score	XQ-score	RTOG	XQ-score	RTOG	XQ-score	RTOG
Patient n°	Xero 1	Xero 2	Xero 3	Xero 4	Xero 5	Xero 6	Xero 7	Xero 8	XQ-score	RTOG0	Xero 1	Xero 2	Xero 3	Xero 4	Xero 5	Xero 6	Xero7	Xero 8	XQ-score	RTOG		baseline	week 1	week 2	week 3	week 4	week 5	week 6	week 7	3 months	3 months	6 months	6 months	9 months	9 months
1	8	7	7	2	5	2	8	3	42	G0	2	2	2	1	1	1	2	1	12	G2		44	51	29	42	45	29	41	50
2	2	3	2	4	0	2	0	0	13	G0	3	4	6	5	4	5	6	5	38	G2		13	45	45	59	65	69	65	65	51	G3	25	G2	34	G2
3	1	0	2	0	0	0	4	3	10	G1	1	1	2	2	2	4	7	1	20	G1		10	5	23	41	36	37	50	74	31	G2	31	G2	20	G1
4	0	0	0	0	0	0	0	0	0	G0	1	0	1	0	3	4	9	5	23	G1		0	13	18	33	54	52	62	62	33	G3	36	G1	10	G1
5	0	0	0	0	0	0	0	0	0	G0	0	4	7	3	7	4	9	6	40	G1		0	18	50	66	66	70	75	77	52	G2	40	G2	40	G1
6	0	0	0	0	0	0	0	0	0	G0	0	6	6	0	6	6	6	6	36	G1		0	39	48	57	68	73	69	69	47	G1	30	G1	46	G1
7	1	0	0	0	0	0	0	0	1	G0	4	3	2	0	3	4	0	3	19	G1		1	1	16	40	38	45	33	50	24	G1	25	G1	17	G1
8	0	0	0	0	0	0	0	0	0	G0	5	6	4	4	4	4	7	7	41	G2		0	18	46	62	65	68	66	80	55	G2	62	G2	57	G2
9	0	0	0	0	0	0	0	0	0	G0	3	1	0	0	2	2	1	1	10	G1		0	33	33	37	48	40	33	33	18	G1	36	G1	3	G0
10	0	0	0	0	0	0	0	0	0	G0	3	4	7	2	5	4	10	3	38	G1		0	23	52	59	60	64	69	63	56	G2	80	G2	73	G2
11	4	0	0	0	2	5	0	10	21	G0	7	3	3	4	7	7	7	10	48	G2		21	9	28	52	57	57	46	46	32	G2	47	G2	67	G2
12	0	0	0	0	0	0	0	0	0	G0	0	0	0	5	0	0	0	5	10	G1		0	21	28	31	34	34	38	48	29	G1	26	G1	18	G1
13	0	0	0	0	0	0	0	0	0	G0	5	5	7	9	7	5	8	6	52	G2		0	6	35	45	44	54	58	62	36	G2	30	G1	53	G2
14	3	8	8	10	6	7	5	4	51	G0	10	10	10	8	10	10	8	8	74	G2		51	41	65	65	80	80	80	80	69	G3	76	G3	52	G2
15	0	0	0	0	0	0	0	0	0	G0	0	3	3	0	6	5	6	5	28	G1		0	15	21	28	28	34	41	38	46	G2	27	G1	24	G1
16	0	0	0	0	0	0	0	0	0	G0	1	4	2	1	1	2	1	1	13	G1		0	8	9	11	8	8	35	39	41	G1	41	G1	32	G1
17	0	0	0	0	0	0	1	0	1	G0	7	5	8	0	7	7	0	8	42	G2		1	26	36	49	49	59	64	62	39	G2	65	G2	42	G2
18	0	0	0	0	0	0	0	0	0	G0	6	8	8	0	0	1	8	1	32	G1		0	41	66	52	47	39	42	50	50	G1
19	0	0	0	0	0	0	0	0	0	G0	2	2	3	0	3	1	3	2	16	G1		0	18	21	38	34	39	49	51	16	G1	19	G1	11	G0
20	0	0	0	0	0	0	0	0	0	G0	6	9	9	7	8	6	8	6	59	G2		0	36	51	72	72	73	76	33	40	G2	46	G2	31	G1
21	0	0	0	0	0	0	0	0	0	G0	3	0	0	0	5	4	2	3	17	G1		0	0	15	36	44	58	60	60	22	G1
22	0	0	0	2	0	0	2	0	4	G0	7	5	5	6	5	4	8	4	44	G1		4	21	27	27	35	38	38	39	30	G1	16	G1	16	G1
23	0	0	0	0	0	0	0	0	0	G0	0	0	0	0	0	0	3	0	3	G0		0	8	14	34	18	44	44	63	26	G2	15	G1	3	G0
24	0	0	0	0	0	0	0	0	0	G0	1	2	6	1	7	8	10	10	45	G2		0	5	10	40	43	49	74	73	30	G1	38	G1	55	G2
25	0	0	0	0	0	0	0	0	0	G0	5	5	5	5	6	5	4	3	38	G2		0	3	5	8	41	52	57	65	67	G2	70	G2	38	G2
26	0	0	0	0	0	0	0	0	0	G0	0	0	0	2	0	4	7	4	17	G1		0	0	2	14	19	30	42	44	60	G2	11	G2
27	0	0	2	0	1	1	2	1	7	G0	10	8	9	9	9	9	9	9	72	G2		7	6	15	27	40	51	60	60	72	G3	72	G3	72	G3
28	0	0	0	0	0	0	0	0	0	G0	0	0	0	0	2	0	1	0	3	G0		0	53	21	35	48	61	42	45	40	G2	7	G0	13	G1
29	0	1	2	0	5	5	2	0	15	G1	0	0	0	0	0	1	1	1	3	G0		15	15	36	18	11	12	26	25	34	G2	14	G1	7	G0
30	0	0	0	0	0	0	0	0	0	G0	5	5	9	9	9	9	9	9	64	G2		0	65	55	52	54	46	49	48	49	G2	49	G2	51	G2
31	1	1	1	0	1	1	1	1	7	G0	0	0	1	0	1	1	1	1	5	G1		8	7	7	26	26	35	46	13	12	G1	9	G1	2	G0
32	1	0	0	0	2	3	2	2	10	G1	1	0	3	0	3	2	3	2	14	G1		10	20	42	40	65	67	71	66	21	G1	24	G1	19	G1
33	0	0	0	2	2	2	0	3	9	G1	1	0	2	0	1	1	1	1	7	G0		9	9	16	23	22	18	25	25	33	G2	47	G2	30	G1
34	0	0	0	0	0	0	0	0	0	G0	4	4	4	1	3	3	3	3	25	G1		0	4	13	17	37	42	61	65	37	G1	40	G2	50	G2
35	0	0	0	0	0	0	0	0	0	G0	4	1	4	0	2	4	4	2	21	G1		0	4	10	23	29	36	53	56	56	G2	32	G1	32	G1
36	0	0	0	0	0	0	0	0	0	G0	10	10	10	6	10	6	10	10	72	G2		0	18	20	21	20	23	37	51	72	G2	NV	NV	NV SONDINO	G3
37	0	0	0	0	0	0	5	5	10	G0	0	0	6	0	4	2	2	2	16	G1		10	18	11	9	15	15	36	36	31	G2	31	G2	10	G1
38	0	0	0	0	0	0	0	0	0	G0	0	0	0	0	1	1	1	3	6	G1		0	6	25	26	27	38	39	53	17	G2	11	G1	26	G1
39	0	0	1	0	0	0	0	0	1	G0	0	4	4	0	4	2	5	2	21	G1		1	3	18	27	42	53	66	71	42	G2	11	G1	13	G1
40	0	0	0	0	0	0	0	0	0	G0	0	4	2	0	3	3	3	3	18	G1		0	15	21	37	51	30	67	74	55	G2	35	G2	21	G1
41	0	0	0	0	0	0	0	0	0	G0	0	1	2	1	2	2	2	1	11	G1		0	1	10	18	20	30	15	35	13	G1	26	G1	9	G0
42	0	0	0	2	0	0	0	0	2	G0	1	2	2	0	2	1	5	3	16	G0		2	9	24	34	52	62	62	66	39	G1	24	G1	16	G1
43	0	0	0	0	0	0	0	0	0	G0	7	7	7	7	7	8	10	10	63	G2		0	42	72	57	70	75	77	80	74	G2	76	G2	63	G2
44	0	0	0	0	0	0	0	0	0	G0										G1		0	29	35	47	48
45	0	0	0	0	0	0	0	0	0	G0	10	10	10	10	10	10	10	10	80	G2		0	17	29	42	31	33	33	45	31	G1/2	66	G2	80	G3
46	0	0	0	0	4	2	0	0	6	G0	6	7	7	0	7	7	7	7	48	G2		6	31	44	70	75	80	80	80	59	G2	41	G2	56	G2
47	0	0	0	0	0	0	0	0	0	G0	1	3	3	0	3	1	5	3	19	G1		0	6	12	29	42	51	66	66	11	G1	13	G1	9	G1
48	0	0	0	0	0	0	0	0	0	G0	2	0	0	0	2	2	2	1	9	G1		0	2	4	39	31	53	72	60	23	G1	27	G1	10	G1
49	0	0	0	0	0	0	0	0	0	G0	1	7	1	0	4	4	4	4	25	G2		0	28	10	20	25	49	58	58	38	G2	52	G2	22	G2
50	0	0	0	0	0	0	2	0	2	G0	3	0	0	0	2	3	2	2	12	G1		2	6	27	34	37	44	49	53	4	G0	4	G0	4	G0
51	0	0	0	0	0	1	3	0	4	G0	0	1	0	0	1	1	1	1	5	G0		4	29	46	41	52	56	55	64	57	G2	60	G2	22	G1
52	0	0	0	0	0	0	0	0	0	G0	3	5	6	1	6	4	6	4	35	G1		0	5	47	34	36	54	50	55	33	G2	17	G1	25	G1
53	0	0	0	0	0	0	0	0	0	G0	5	3	4	3	4	5	4	5	33	G1		0	17	18	39	46	10	15	27	25	G1	23	G1	33	G1
54	0	0	0	0	0	0	0	0	0	G0	4	6	9	6	8	5	4	5	47	G2		0	18	24	71	64	72	72	80	61	G2	69	G2
55	0	0	0	0	0	2	0	0	2	G0	2	4	5	1	8	8	8	8	44	G2		2	8	16	27	24	30	43	48	34	G1	55	G2	58	G2
56	0	0	0	0	0	0	0	0	0	G0	2	2	2	0	2	2	2	2	14	G1		0	0	8	37	12	21	26	25	20	G1	26	G1	14	G1
57	0	0	0	0	0	0	0	0	0	G0	1	1	1	1	1	1	1	1	8	G1		0	3	14	39	40	45	63	66	16	G1	17	G1	8	G1
58	2	4	3	0	3	2	5	5	24	G1	3	3	4	0	1	6	3	7	27	G1		24	24	33	45	53	54	46	62	12	G1	8	G1	15	G1
59	0	0	0	0	0	0	0	0	0	G0	2	2	3	0	2	2	3	3	17	G1		6	7	19	30	22	45	72	67	60	G2	17	G1	36	G1
60	0	0	0	0	0	0	0	0	0	G0	0	5	8	0	9	4	8	6	40	G1		0	1	54	57	68	67	55	55	31	G1	31	G1	31	G1
61	0	0	0	0	0	0	0	0	0	G0	1	3	3	1	3	3	4	5	23	G1		0	11	24	27	27	39	46	46	39	G1
62	2	0	0	0	0	0	0	0	2	G0	4	4	4	5	4	4	6	3	34	G2		2	10	25	23	40	47	64	71	37	G2	40	G2	32	G2
63	0	0	0	0	0	0	0	0	0	G0	5	2	7	4	6	6	7	7	44	G2		0	1	29	34	37	53	55	64	52	G2	53	G2	44	G2

## Sheet: XQ-score Analysis
Patient n°	XQ-GR1	XQ-GR2	XQ-Int(mid)	XQ-Int(allwks)
1	-4.25595	0.779762	123.223	282.771
2	15.5595	4.63095	123.768	387.625
3	6.13095	8.91667	52.0893	237.708
4	13.5952	8.7381	54.1786	263.861
5	22.0714	8.21429	98.5714	388.111
6	20.375	6.19643	110.812	389.424
7	12.4167	5.91667	43.625	204.847
8	20.256	8.3631	92.7768	370.562
9	13.4583	1.06548	80.6875	241.743
10	20.631	5.9881	99.3393	361.181
11	13.5952	3.7381	88.6786	289.917
12	8.71429	4.57143	57.2143	210.389
13	15.2976	7.65476	62.3393	276.403
14	9.08333	4.72619	171.625	480.181
15	8.83929	4.44643	46.9018	185.354
16	-0.27381	5.79762	14.0179	94.9861
17	15.4286	6.71429	82.9286	314.611
18	14.4226	0.958333	110.527	313.201
19	10.1429	6	54.6429	224.389
20	28.2083	1.45833	126.062	397.785
21	14.3393	9.375	42.4018	245.632
22	8.73214	3.55357	60.6696	207.424
23	6.51786	8.625	34.2054	194.007
24	11.6786	11.6071	40.5536	257.347
25	7.75595	11.2917	21.5268	197.312
26	4.57738	7.75595	12.4732	127.799
27	9.0119	9.08333	45.3036	232.653
28	12.1488	3.18452	88.5446	279.076
29	-0.404762	0.738095	55.6786	136.694
30	14.1488	0.470238	125.295	341.493
31	9.27381	2.63095	42.2321	156.042
32	15.7083	7.52976	91.5625	344.507
33	3.98214	2.01786	41.5446	131.299
34	7.55357	10.5893	28.3661	204.993
35	7.06548	8.8869	27.1696	182.146
36	3.15476	5.94048	37.6964	162.458
37	-1.84524	4.5119	33.9464	122.597
38	7.9881	6.63095	39.4464	189.097
39	10.5655	11.1012	39.1696	245.146
40	9.54167	9.79167	52.0625	257.785
41	5.94643	4.19643	21.8839	115.257
42	14.256	9.22024	57.5268	278.979
43	20.8274	6.64881	126.848	433.174
44	NaN	NaN	89.0143	NaN
45	10.25	3.60714	59.625	210.292
46	21.8571	8.14286	115.607	426.417
47	10.9167	10.5595	38.375	238.486
48	11.625	10.6607	33.1875	229.688
49	5.39286	8.60714	43.7679	212.625
50	11.2619	6.69048	50.9286	226.722
51	13.3155	5.77976	89.7946	313.882
52	13.875	6.26786	62.0625	256.229
53	10.5	0.214286	55.5	164.5
54	20.8274	9.64881	84.0982	366.09
55	6.14286	6.42857	35.8929	172.861
56	7.69643	3.01786	26.7589	119.243
57	11.5	9.92857	40.5	238.389
58	7.67262	4.85119	96.6518	302.215
59	5.67857	10.6071	40.5536	227.792
60	24.6726	5.1369	88.4018	338.965
61	8.83333	5.97619	44.5	196.389
62	8.34524	10.2738	45.5536	244.125
63	12.3274	8.8631	46.5982	243.59

## Sheet: ParotidVolumeShrinkage
Patient n°	label	Vol (cm3)	Vol 10fr (cm3)	Volpost(cm3)	DVol 10fr (%)	DVol10fr (cm3)	DVol post (%)	DVol post (cm3)	label	Vol (cm3)	Vol 10fr (cm3)	Volpost(cm3)	DVol 10fr (%)	DVol10fr (cm3)	DVol post (%)	DVol post (cm3)	label	Vol (cm3)	Vol 10fr (cm3)	Volpost(cm3)	DVol 10fr (%)	DVol10fr (cm3)	DVol post (%)	DVol post (cm3)
1	right	22.25	16.63	15.5	25.2584	5.62	30.3371	6.75	left	23.59	17.1	15.4	27.5117	6.49	34.7181	8.19	both	45.84	33.73	30.9	26.418	12.11	32.5916	14.94
2	right	40.3	24.7	21.4	38.7097	15.6	46.8983	18.9	left	42.5	26.1	25.2	38.5882	16.4	40.7059	17.3	both	82.8	50.8	46.6	38.6473	32	43.7198	36.2
3	right	29.7	29.67	15.8	0.10101	0.03	46.8013	13.9	left	28.6	27.6	16.2	3.4965	1	43.3566	12.4	both	58.3	57.27	32	1.76672	1.03	45.1115	26.3
4	right	36.9	27.13	22.3	26.477	9.77	39.5664	14.6	left	38.1	28.63	18	24.8556	9.47	52.7559	20.1	both	75	55.76	40.3	25.6533	19.24	46.2667	34.7
5	right	56.5	52.98	34.1	6.23009	3.52	39.646	22.4	left	52.9	50.32	28.1	4.87713	2.58	46.8809	24.8	both	109.4	103.3	62.2	5.57587	6.1	43.1444	47.2
6	right	18.2	19.1	17.7	-4.94505	-0.9	2.74725	0.5	left	17.4	18.22	17.1	-4.71264	-0.82	1.72414	0.3	both	35.6	37.32	34.8	-4.83146	-1.72	2.24719	0.8
7	right	43.64	38.32	23.65	12.1907	5.32	45.8066	19.99	left	41.94	39.39	27.11	6.08011	2.55	35.36	14.83	both	85.58	77.71	50.76	9.19607	7.87	40.6871	34.82
8	right	38.9	29.23	16	24.8586	9.67	58.8689	22.9	left	43	28.85	14.7	32.907	14.15	65.814	28.3	both	81.9	58.08	30.7	29.0842	23.82	62.5153	51.2
9	right	27.8	24	17.9	13.6691	3.8	35.6115	9.9	left	25.8	25	16.3	3.10078	0.8	36.8217	9.5	both	53.6	49	34.2	8.58209	4.6	36.194	19.4
10	right	25.89	23.5	14.2	9.23136	2.39	45.1526	11.69	left	24.33	22.5	17.8	7.52158	1.83	26.8393	6.53	both	50.22	46	32	8.40303	4.22	36.2804	18.22
11	right	19.81	17.61	22.9	11.1055	2.2	-15.5982	-3.09	left	18.29	12.2	13.7	33.2969	6.09	25.0957	4.59	both	38.1	29.81	36.6	21.7585	8.29	3.93701	1.5
12	right	35.96	34	25.95	5.4505	1.96	27.8365	10.01	left	34.31	35.93	26.47	-4.72166	-1.62	22.8505	7.84	both	70.27	69.93	52.42	0.483848	0.34	25.402	17.85
13	right	34.5	32.8	15.96	4.92754	1.7	53.7391	18.54	left	40.2	36.1	14.82	10.199	4.1	63.1343	25.38	both	74.7	68.9	30.78	7.76439	5.8	58.7952	43.92
14	right	27.6	23	15	16.6667	4.6	45.6522	12.6	left	27.8	19.9	13.2	28.4173	7.9	52.518	14.6	both	55.4	42.9	28.2	22.5632	12.5	49.0975	27.2
15	right	19.1	17.9	16.7	6.28272	1.2	12.5654	2.4	left	20.8	21	13.6	-0.961538	-0.2	34.6154	7.2	both	39.9	38.9	30.3	2.50627	1	24.0602	9.6
16	right	37.31	31.19	22.6	16.4031	6.12	39.4264	14.71	left	31.85	31.27	23.8	1.82104	0.58	25.2747	8.05	both	69.16	62.46	46.4	9.68768	6.7	32.9092	22.76
17	right	49.3	41.9	45.14	15.0101	7.4	8.43813	4.16	left	49.3	35.5	47.49	27.9919	13.8	3.6714	1.81	both	98.6	77.4	92.63	21.501	21.2	6.05477	5.97
18	right	38.4	26.23	18.1	31.6927	12.17	52.8646	20.3	left	35.1	26.08	19.9	25.698	9.02	43.3048	15.2	both	73.5	52.31	38	28.8299	21.19	48.2993	35.5
19	right	33.3	26.5	25.68	20.4204	6.8	22.8829	7.62	left	32.6	28.9	26.16	11.3497	3.7	19.7546	6.44	both	65.9	55.4	51.84	15.9332	10.5	21.3354	14.06
20	right	36	30.3	22.17	15.8333	5.7	38.4167	13.83	left	35.59	30.26	16.8	14.9761	5.33	52.7957	18.79	both	71.59	60.56	38.97	15.4072	11.03	45.565	32.62
21	right	40.67	37.8	22	7.0568	2.87	45.9061	18.67	left	37.55	29.54	17	21.3316	8.01	54.727	20.55	both	78.22	67.34	39	13.9095	10.88	50.1406	39.22
22	right	32.3	31.34	30	2.97214	0.96	7.12074	2.3	left	30	25.44	25.2	15.2	4.56	16	4.8	both	62.3	56.78	55.2	8.86035	5.52	11.3965	7.1
23	right	36.7	29.6	26.8	19.346	7.1	26.9755	9.9	left	38.5	32.4	28.3	15.8442	6.1	26.4935	10.2	both	75.2	62	55.1	17.5532	13.2	26.7287	20.1
24	right	27.65	25.75	13.4	6.87161	1.9	51.5371	14.25	left	28.45	28.869	15.8	-1.47276	-0.419	44.464	12.65	both	56.1	54.619	29.2	2.63993	1.481	47.9501	26.9
25	right	19.7	12.6	11.7	36.0406	7.1	40.6091	8	left	21	13	11.8	38.0952	8	43.8095	9.2	both	40.7	25.6	23.5	37.1007	15.1	42.2604	17.2
26	right	27.1	23.1	23.1	14.7601	4	14.7601	4	left	29.73	24.93	24.7	16.1453	4.8	16.9189	5.03	both	56.83	48.03	47.8	15.4848	8.8	15.8895	9.03
27	right	24.1	19.82	21.6	17.7593	4.28	10.3734	2.5	left	26.2	19.84	22.8	24.2748	6.36	12.9771	3.4	both	50.3	39.66	44.4	21.1531	10.64	11.7296	5.9
28	right	24.78	17.11	11.28	30.9524	7.67	54.4794	13.5	left	23.47	14.13	11.03	39.7955	9.34	53.0038	12.44	both	48.25	31.24	22.31	35.2539	17.01	53.7617	25.94
29	right	55.7	46.8	47.9	15.9785	8.9	14.0036	7.8	left	51.9	50.6	46.2	2.50482	1.3	10.9827	5.7	both	107.6	97.4	94.1	9.47955	10.2	12.5465	13.5
30	right	28.9	27.7	25.9	4.15225	1.2	10.3806	3	left	27.7	25.4	26.1	8.30325	2.3	5.77617	1.6	both	56.6	53.1	52	6.18375	3.5	8.12721	4.6
31	right	33.7	32.2	26.03	4.45104	1.5	22.7596	7.67	left	37.9	32.7	27	13.7203	5.2	28.7599	10.9	both	71.6	64.9	53.03	9.35754	6.7	25.9358	18.57
32	right	25.1	23.9	19.6	4.78088	1.2	21.9124	5.5	left	22.7	19.7	17.7	13.2159	3	22.0264	5	both	47.8	43.6	37.3	8.78661	4.2	21.9665	10.5
33	right	46.1	35.7	22.6	22.5597	10.4	50.9761	23.5	left	45.05	36.6	18.1	18.7569	8.45	59.8224	26.95	both	91.15	72.3	40.7	20.6802	18.85	55.3483	50.45
34	right	42.6	36.2	18.1	15.0235	6.4	57.5117	24.5	left	46.81	41.85	21.3	10.596	4.96	54.4969	25.51	both	89.41	78.05	39.4	12.7055	11.36	55.9333	50.01
35	right	17.94	9.27	7.18	48.3278	8.67	59.9777	10.76	left	17.88	9.88	6.15	44.7427	8	65.604	11.73	both	35.82	19.15	13.33	46.5382	16.67	62.7862	22.49
36	right	24.907	23.55	19.4	5.44827	1.357	22.1103	5.507	left	20.337	20.352	17.3	-0.0737572	-0.015	14.9334	3.037	both	45.244	43.902	36.7	2.96614	1.342	18.8843	8.544
37	right	28.2	18.3	17.7	35.1064	9.9	37.234	10.5	left	32.5	22.7	18.5	30.1538	9.8	43.0769	14	both	60.7	41	36.2	32.4547	19.7	40.3624	24.5
38	right	27.308	21.9	18.9	19.8037	5.408	30.7895	8.408	left	27.233	21.58	16.6	20.7579	5.653	39.0445	10.633	both	54.541	43.48	35.5	20.2802	11.061	34.9114	19.041
39	right	39.32	23.29	23.6	40.7681	16.03	39.9797	15.72	left	38.168	25.355	23.2	33.57	12.813	39.2161	14.968	both	77.488	48.645	46.8	37.2225	28.843	39.6036	30.688
40	right	36.6	27.01	14.5	26.2022	9.59	60.3825	22.1	left	28.19	16.38	12.8	41.8943	11.81	54.5938	15.39	both	64.79	43.39	27.3	33.0298	21.4	57.8639	37.49
41	right	39.7	34.3	30.17	13.602	5.4	24.005	9.53	left	40.4	38.1	31.12	5.69307	2.3	22.9703	9.28	both	80.1	72.4	61.29	9.61298	7.7	23.4831	18.81
42	right	32.92	25.73	18.02	21.8408	7.19	45.2612	14.9	left	35	29.41	15.03	15.9714	5.59	57.0571	19.97	both	67.92	55.14	33.05	18.8163	12.78	51.3398	34.87
43	right	16.2	13.7	13.9	15.4321	2.5	14.1975	2.3	left	17.5	13.1	11.7	25.1429	4.4	33.1429	5.8	both	33.7	26.8	25.6	20.4748	6.9	24.0356	8.1
44	right	27.77	26.77	17.6	3.60101	1	36.6223	10.17	left	28.73	29.26	21.7	-1.84476	-0.53	24.4692	7.03	both	56.5	56.03	39.3	0.831858	0.47	30.4425	17.2
45	right	26.3	24	18.8	8.74525	2.3	28.5171	7.5	left	23.1	21.7	17.7	6.06061	1.4	23.3766	5.4	both	49.4	45.7	36.5	7.48988	3.7	26.1134	12.9
46	right	42.6	37.4	29.5	12.2066	5.2	30.7512	13.1	left	37.7	36.9	31.2	2.12202	0.8	17.2414	6.5	both	80.3	74.3	60.7	7.47198	6	24.4085	19.6
47	right	17.57	14.37	10.82	18.2129	3.2	38.4178	6.75	left	17.82	13.49	11.91	24.2985	4.33	33.165	5.91	both	35.39	27.86	22.73	21.2772	7.53	35.7728	12.66
48	right	33.42	21.8	20.17	34.7696	11.62	39.6469	13.25	left	39.76	28.2	20.15	29.0744	11.56	49.3209	19.61	both	73.18	50	40.32	31.6753	23.18	44.903	32.86
49	right	20.27	16.05	11.5	20.8189	4.22	43.2659	8.77	left	18.95	16.68	9.4	11.9789	2.27	50.3958	9.55	both	39.22	32.73	20.9	16.5477	6.49	46.7109	18.32
50	right	22.23	16.89	16.18	24.0216	5.34	27.2155	6.05	left	25.63	17.97	14.4	29.8869	7.66	43.8158	11.23	both	47.86	34.86	30.58	27.1626	13	36.1053	17.28
51	right	27	23.7	23.5	12.2222	3.3	12.963	3.5	left	29.1	26.2	23.9	9.96564	2.9	17.8694	5.2	both	56.1	49.9	47.4	11.0517	6.2	15.508	8.7
52	right	37.48	39	17.9	-4.0555	-1.52	52.2412	19.58	left	28.48	32.14	13.81	-12.8511	-3.66	51.5098	14.67	both	65.96	71.14	31.71	-7.85324	-5.18	51.9254	34.25
53	right	39.5	35.6	33.8	9.87342	3.9	14.4304	5.7	left	39.6	34.3	33.12	13.3838	5.3	16.3636	6.48	both	79.1	69.9	66.92	11.6308	9.2	15.3982	12.18
54	right	22.26	19.04	15.8	14.4654	3.22	29.0207	6.46	left	24.74	21.1	19.4	14.713	3.64	21.5845	5.34	both	47	40.14	35.2	14.5957	6.86	25.1064	11.8
55	right	33.3	27.1	27.7	18.6186	6.2	16.8168	5.6	left	33.6	25.5	30	24.1071	8.1	10.7143	3.6	both	66.9	52.6	57.7	21.3752	14.3	13.7519	9.2
56	right	20.7	16.9	14.7	18.3575	3.8	28.9855	6	left	21.6	18.5	15.8	14.3519	3.1	26.8519	5.8	both	42.3	35.4	30.5	16.3121	6.9	27.896	11.8
57	right	40.7	32.5	27.5	20.1474	8.2	32.4324	13.2	left	36.4	31.5	27.4	13.4615	4.9	24.7253	9	both	77.1	64	54.9	16.9909	13.1	28.7938	22.2
58	right	34.5	29.4	29.4	14.7826	5.1	14.7826	5.1	left	30.1	27.3	26.5	9.30233	2.8	11.9601	3.6	both	64.6	56.7	55.9	12.2291	7.9	13.4675	8.7
59	right	20.5	17.5	13.64	14.6341	3	33.4634	6.86	left	22	17.5	13.23	20.4545	4.5	39.8636	8.77	both	42.5	35	26.87	17.6471	7.5	36.7765	15.63
60	right	34.87	29.36	25.23	15.8015	5.51	27.6455	9.64	left	34.35	28.83	22.98	16.0699	5.52	33.1004	11.37	both	69.22	58.19	48.21	15.9347	11.03	30.3525	21.01
61	right	19	15.4	13.8	18.9474	3.6	27.3684	5.2	left	18.5	13.7	12.9	25.9459	4.8	30.2703	5.6	both	37.5	29.1	26.7	22.4	8.4	28.8	10.8
62	right	18.92	15.53	13.07	17.9175	3.39	30.9197	5.85	left	15.1	15.96	16.85	-5.69536	-0.86	-11.5894	-1.75	both	34.02	31.49	29.92	7.4368	2.53	12.0517	4.1
63	right	28.8	21.3	13.26	26.0417	7.5	53.9583	15.54	left	34.4	31.8	15.33	7.55814	2.6	55.436	19.07	both	63.2	53.1	28.59	15.981	10.1	54.7627	34.61

## Sheet: DCEMRI
	ktrans												kep												ve												iaugc
Patient n°	MedianKt	IQRKt	P10Kt	P25Kt	P75Kt	P90Kt	SkewnessKt	KurtosisKt	MeanKt	StdKt	EnergyKt	EntropyKt	Median kep	IQRkep	P10kep	P25kep	P75kep	P90kep	Skewnesskep	Kurtosiskep	Meankep	Stdkep	Energykep	Entropykep	Median ve	IQRve	P10ve	P25ve	P75ve	P90ve	Skewnessve	Kurtosisve	Meanve	Stdve	Energyve	Entropyve	Medianaiaugc	IQRiaugc	P10iaugc	P25iaugc	P75iaugc	P90iaugc	Skewnessiaugc	Kurtosisiaugc	Meaniaugc	Stdiaugc	Energyiaugc	Entropyiaugc
1	0.388	0.156	0.228	0.308	0.464	0.524	0.232603	3.80303	0.384892	0.117737	0.419313	1.4364	2.72	1.28	1.36	2.08	3.36	3.92	0.2587	3.64537	2.72701	0.991611	0.277542	2.02868	0.146	0.044625	0.1075	0.1255	0.170125	0.1974	1.48993	12.8461	0.150008	0.0392121	0.228619	2.522	0.227	0.05975	0.17165	0.19775	0.2575	0.2905	0.690869	7.45253	0.229333	0.0507812	0.269382	2.27971
2	0.276	0.104	0.188	0.228	0.332	0.436	6.6909	82.0839	0.307156	0.193182	0.47587	1.42012	1.84	0.76	1.08	1.48	2.24	2.68	2.55722	20.7864	1.92432	0.815734	0.44001	1.57537	0.1485	0.057	0.111	0.127	0.184	0.25535	3.75187	24.3371	0.174085	0.0958495	0.17306	3.12793	0.193	0.06	0.145	0.1705	0.2305	0.3096	1.8863	9.33277	0.213098	0.0809439	0.243247	2.58683
3	0.328	0.144	0.184	0.26	0.404	0.48	8.61913	117.096	0.347813	0.236899	0.420493	1.54681	2.52	1.2	1.44	2	3.2	3.948	11.4951	282.893	2.69606	1.52725	0.286874	2.10315	0.1285	0.046	0.08825	0.1065	0.1525	0.18925	2.43775	14.0309	0.137378	0.0550222	0.194534	2.79661	0.1965	0.061625	0.1275	0.164375	0.226	0.271	1.89908	13.1021	0.20169	0.0729192	0.213124	2.66106
4	0.252	0.096	0.14	0.204	0.3	0.364	0.338933	3.40292	0.253186	0.083632	0.580912	1.04135	2.12	1.04	1.16	1.6	2.64	3.28	0.363716	2.79102	2.17641	0.799546	0.344736	1.70388	0.1165	0.04975	0.0865	0.0985	0.14825	0.206	2.09162	9.03711	0.132987	0.0551398	0.215057	2.68381	0.167	0.058125	0.119	0.1405	0.198625	0.244	1.11868	5.19355	0.175577	0.0543375	0.246129	2.36266
5	0.576	0.32	0.348	0.444	0.764	1.004	1.68262	8.84434	0.63774	0.295073	0.239439	2.40771	5.16	3.44	2.6	3.72	7.16	9.44	2.00971	12.0808	5.78138	3.07044	0.115144	3.409	0.09575	0.0535	0.05055	0.074	0.1275	0.17095	0.955768	4.95114	0.103989	0.0503722	0.170202	2.94303	0.203	0.082	0.1465	0.1695	0.2515	0.3115	1.37988	6.067	0.218246	0.0707193	0.204512	2.63956
6	0.332	0.12	0.2	0.272	0.392	0.532	2.91778	24.173	0.361531	0.196489	0.419269	1.58702	1.56	0.68	1.04	1.32	2	3	4.44067	34.3292	2.01278	1.72271	0.392752	1.83533	0.209	0.078	0.131	0.1695	0.2475	0.293	2.99092	25.1914	0.214905	0.0884483	0.119074	3.46407	0.2575	0.084875	0.1609	0.211625	0.2965	0.3336	0.836144	6.29608	0.257336	0.0798433	0.16964	2.89259
7	0.644	0.384	0.376	0.496	0.88	1.336	5.24553	77.0355	0.759947	0.437619	0.261095	2.46321	3.4	1.8	1.92	2.56	4.36	5.68	2.57638	20.5832	3.69076	1.90516	0.227938	2.52387	0.172	0.07175	0.102	0.13775	0.2095	0.2625	2.04013	15.6928	0.179687	0.0770232	0.133266	3.35509	0.31	0.115	0.20745	0.25275	0.36775	0.423	0.976005	5.67246	0.316198	0.0907822	0.152257	3.07363
8	0.24	0.068	0.124	0.196	0.264	0.2956	0.109639	7.00198	0.226555	0.0743394	0.733873	0.76423	2.32	0.82	1.288	1.84	2.66	2.92	-0.321003	3.14788	2.21877	0.653783	0.427674	1.46178	0.1055	0.0205	0.0817	0.0945	0.115	0.129	1.75432	10.9594	0.107401	0.0257607	0.388477	1.83757	0.143	0.028	0.0941	0.1265	0.1545	0.1675	-0.084582	6.2616	0.138252	0.0342087	0.410348	1.65152
9	0.404	0.104	0.3	0.352	0.456	0.512	2.05587	20.2816	0.408401	0.0988309	0.506539	1.19153	2.32	0.6	1.68	2	2.6	2.92	5.34762	88.4236	2.35155	0.749744	0.491169	1.3715	0.1795	0.0385	0.1425	0.1605	0.199	0.22595	3.08772	28.6946	0.183994	0.0567254	0.238658	2.62417	0.26575	0.051	0.21755	0.24	0.291	0.317	1.19434	10.6405	0.267633	0.0515628	0.306003	2.1822
10	0.344	0.124	0.208	0.284	0.408	0.496	9.67373	129.344	0.373359	0.276974	0.451121	1.51148	2.36	0.84	1.44	1.96	2.8	3.28	1.68515	13.2054	2.4007	0.848872	0.372125	1.73012	0.1455	0.0385	0.113	0.1285	0.167	0.196	1.38414	9.76359	0.151065	0.0399729	0.230743	2.54035	0.223	0.0585	0.1595	0.1955	0.254	0.2975	2.71367	21.2629	0.230643	0.0698713	0.227774	2.5554
11	0.192	0.096	0.12	0.152	0.248	0.308	1.17648	6.45451	0.204434	0.0870384	0.686622	0.895632	1.96	0.56	1.44	1.68	2.24	2.48	0.0438095	4.14628	1.94182	0.424478	0.654072	0.953158	0.103	0.0525	0.0685	0.0815	0.134	0.1795	4.35189	46.301	0.116113	0.0573811	0.196746	2.72667	0.134	0.0665	0.08535	0.1045	0.171	0.2215	1.83957	9.63626	0.146135	0.0627854	0.225094	2.49068
12	0.674	0.208	0.48	0.58	0.788	0.936	5.30969	45.1149	0.728228	0.360432	0.346104	1.99413	3.2	0.92	2.36	2.8	3.72	4.32	10.5302	203.108	3.35667	1.38608	0.357372	1.84958	0.21	0.048	0.16755	0.19	0.238	0.27545	2.04497	20.9761	0.217163	0.0592635	0.182648	2.89822	0.3685	0.0765	0.2845	0.3335	0.41	0.4615	1.3366	9.60284	0.375641	0.0834219	0.17636	2.89478
13	0.204	0.064	0.14	0.168	0.232	0.296	4.97265	61.0955	0.213465	0.0898185	0.69037	0.809044	1.48	0.4	1.16	1.32	1.72	2.056	6.5011	77.6769	1.60045	0.688392	0.456119	1.29696	0.1345	0.036	0.102	0.1185	0.1545	0.17705	0.790782	4.76985	0.138045	0.0306209	0.254663	2.27948	0.154	0.04675	0.1145	0.133	0.17975	0.2095	1.138	7.58715	0.159367	0.0397951	0.304186	1.99717
14	nan	nan	nan	nan	nan	nan	nan	nan	nan	nan	nan	nan	nan	nan	nan	nan	nan	nan	nan	nan	nan	nan	nan	nan	nan	nan	nan	nan	nan	nan	nan	nan	nan	nan	nan	nan	nan	nan	nan	nan	nan	nan	nan	nan	nan	nan	nan	nan
15	0.492	0.247	0.2416	0.36	0.607	0.724	0.180718	3.56918	0.486495	0.193633	0.305421	1.99287	2.16	0.88	1.24	1.68	2.56	2.96	-0.133355	3.21754	2.1274	0.666388	0.423053	1.54476	0.232	0.0985	0.1468	0.183	0.2815	0.3247	0.859323	4.52335	0.235949	0.0725478	0.129313	3.36266	0.3345	0.145875	0.1867	0.256625	0.4025	0.4723	0.0303935	3.18152	0.331589	0.112503	0.118163	3.41734
16	0.416	0.132	0.3096	0.356	0.488	0.6	2.9829	20.6348	0.444357	0.152965	0.533233	1.36519	2.68	0.88	2	2.32	3.2	3.8	4.88314	50.6023	2.88671	1.15397	0.356009	1.82029	0.157	0.04	0.122	0.1385	0.1785	0.206	0.945577	9.52649	0.160762	0.0448111	0.223684	2.64649	0.257	0.063	0.2025	0.2255	0.2885	0.326	1.88173	16.4092	0.261676	0.0612205	0.256987	2.43084
17	0.192	0.096	0.096	0.144	0.24	0.292	6.46421	79.8734	0.203915	0.126333	0.664385	0.948434	2	0.8	1.16	1.6	2.4	2.88	3.61411	44.3645	2.03324	0.832838	0.4428	1.55773	0.097	0.037	0.068	0.0805	0.1175	0.1395	8.22116	145.743	0.101992	0.0408538	0.258707	2.25206	0.1255	0.0515	0.0795	0.1	0.1515	0.176	0.884325	6.05773	0.127979	0.0406308	0.29442	2.02322
18	0.872	0.416	0.558	0.692	1.108	1.372	2.19816	12.6238	0.948402	0.399903	0.204526	2.65103	4.2	2.04	2.72	3.36	5.4	6.92	2.86939	21.6839	4.64743	2.24412	0.221529	2.58397	0.209	0.07075	0.139	0.170875	0.241625	0.28085	0.764093	5.64694	0.210222	0.063419	0.137067	3.24446	0.384	0.107875	0.2754	0.329	0.436875	0.50245	0.980064	5.67372	0.390737	0.100025	0.133835	3.24484
19	0.156	0.048	0.088	0.128	0.176	0.192	-0.514985	2.88825	0.148867	0.0388387	0.76437	0.572119	0.96	0.28	0.6	0.8	1.08	1.24	0.370685	5.11114	0.941696	0.257828	0.865161	0.414055	0.17125	0.0385	0.1258	0.152	0.1905	0.2117	0.349859	4.43914	0.171274	0.0361997	0.231102	2.46314	0.14	0.041	0.08005	0.114	0.155	0.16975	-0.647268	2.9911	0.133219	0.033027	0.353499	1.73974
20	0.428	0.248	0.216	0.328	0.576	0.84	4.05042	24.879	0.538675	0.480694	0.266742	2.42186	2.8	1.52	1.36	2.08	3.6	4.68	4.46412	48.0796	3.02567	1.80726	0.233746	2.48798	0.155	0.05575	0.114	0.1315	0.18725	0.228	6.08863	55.0107	0.169759	0.0934688	0.172766	2.96006	0.2435	0.097375	0.166	0.201625	0.299	0.37	1.50428	7.74041	0.260333	0.093148	0.153951	3.06815
21	0.124	0.028	0.084	0.108	0.136	0.152	7.95415	121.506	0.127428	0.0828698	0.668247	0.809168	1.8	0.64	1.004	1.44	2.08	2.32	0.578885	8.48834	1.74387	0.5275	0.549409	1.11784	0.067	0.0165	0.05505	0.0605	0.077	0.09	3.27661	23.3072	0.0712553	0.019685	0.438041	1.50602	0.08	0.014	0.065	0.0725	0.0865	0.09595	2.24355	20.4054	0.0815401	0.0199054	0.751355	0.774496
22	nan	nan	nan	nan	nan	nan	nan	nan	nan	nan	nan	nan	nan	nan	nan	nan	nan	nan	nan	nan	nan	nan	nan	nan	nan	nan	nan	nan	nan	nan	nan	nan	nan	nan	nan	nan	nan	nan	nan	nan	nan	nan	nan	nan	nan	nan	nan	nan
23	0.512	0.191	0.38	0.436	0.627	0.784	3.5401	22.3677	0.589541	0.342621	0.394642	1.81358	2.48	0.84	1.68	2.08	2.92	3.52	6.0869	84.086	2.62383	1.26632	0.412156	1.67905	0.2045	0.065	0.1632	0.18	0.245	0.3326	1.48333	5.91511	0.22484	0.0733544	0.159907	3.16355	0.319	0.095	0.2512	0.2795	0.3745	0.4633	1.69267	7.60601	0.341313	0.0950383	0.169891	2.95689
24	0.276	0.074	0.196	0.24	0.314	0.348	7.45935	64.824	0.309593	0.277419	0.528136	1.17021	2.16	0.64	1.52	1.84	2.48	2.8	0.392774	4.87328	2.15611	0.512468	0.513344	1.25628	0.13	0.0215	0.10675	0.12	0.1415	0.1585	0.148119	8.62902	0.13109	0.0293646	0.344667	2.04204	0.1805	0.0295	0.14795	0.168	0.1975	0.21515	1.80075	12.5279	0.183815	0.0434139	0.375303	1.87402
25	0.44	0.232	0.256	0.336	0.568	0.772	3.39788	20.8062	0.508134	0.341978	0.303243	2.22581	3.8	1.96	2.48	3	4.96	6.508	3.28824	27.9903	4.29852	2.15593	0.203397	2.70124	0.1075	0.0475	0.0685	0.0865	0.134	0.1655	0.570097	5.32766	0.111861	0.042983	0.191189	2.73872	0.1975	0.079	0.1325	0.161	0.24	0.287	0.927544	5.92811	0.204444	0.0687152	0.18603	2.74526
26	0.296	0.152	0.12	0.22	0.372	0.444	1.45891	14.3592	0.299772	0.148989	0.510965	1.40398	3.08	1.88	1.32	2.16	4.04	5.04	0.875099	6.08099	3.20066	1.53912	0.209268	2.50231	0.091	0.025375	0.0695	0.078625	0.104	0.1201	0.62107	4.61185	0.0927261	0.0213649	0.354011	1.82873	0.1395	0.03925	0.086	0.119125	0.158375	0.1766	-0.454455	3.88735	0.136208	0.0355367	0.357727	1.84091
27	0.176	0.08	0.04	0.132	0.212	0.256	3.5903	51.1086	0.172513	0.0981277	0.605158	1.00505	2.76	1	1.88	2.24	3.24	3.72	0.229511	3.35521	2.77735	0.735213	0.359745	1.70675	0.0635	0.022	0.048	0.055	0.077	0.094	5.74853	84.8035	0.0690798	0.0313268	0.423498	1.61156	0.099	0.0345	0.0675	0.083	0.1175	0.139	0.741078	6.18099	0.101737	0.0304052	0.412346	1.61009
28	1.5	0.52	1.084	1.272	1.792	2.148	2.46382	14.9248	1.58801	0.566517	0.146355	3.17523	6.04	3.28	3.6	4.72	8	10.08	2.9368	24.4478	6.66658	3.18747	0.149882	3.23177	0.255	0.0845	0.1685	0.2195	0.304	0.389	1.31988	7.3148	0.271069	0.11122	0.104091	3.82525	0.548	0.133375	0.4185	0.491	0.624375	0.7525	3.05993	23.2899	0.577565	0.185735	0.114738	3.69197
29	0.356	0.156	0.252	0.292	0.448	0.5812	4.95086	45.284	0.404681	0.216372	0.395955	1.69343	3.32	1.4	2.2	2.68	4.08	5.44	3.26436	22.4998	3.64878	1.66949	0.265016	2.34797	0.106	0.03	0.08035	0.092	0.122	0.14	0.367045	6.43995	0.108005	0.0294532	0.284136	2.19316	0.1795	0.04675	0.1445	0.16025	0.207	0.2405	2.02828	12.9558	0.187802	0.045179	0.30603	2.05492
30	0.308	0.112	0.208	0.252	0.364	0.428	0.911033	6.53935	0.314211	0.0927261	0.521978	1.14934	1.96	0.52	1.4	1.72	2.24	2.6	3.1415	37.2057	2.01177	0.609387	0.589106	1.15706	0.16325	0.054	0.116	0.1355	0.1895	0.2155	0.400062	4.69878	0.164592	0.043278	0.177949	2.7828	0.219	0.0735	0.155	0.182	0.2555	0.292	0.47905	4.7138	0.221575	0.0574224	0.207198	2.53451
31	0.36	0.136	0.276	0.308	0.444	0.592	8.08677	89.2165	0.424786	0.311227	0.452905	1.5297	1.8	0.52	1.36	1.56	2.08	2.56	3.9208	39.6504	1.91259	0.679132	0.526865	1.24593	0.207	0.063125	0.15295	0.178375	0.2415	0.2956	1.18285	6.78531	0.217408	0.0694903	0.140562	3.25475	0.2535	0.08	0.19845	0.222	0.302	0.3775	2.06535	9.9301	0.275047	0.0866464	0.191762	2.80131
32	0.524	0.24	0.328	0.424	0.664	0.92	1.94388	9.08405	0.584086	0.271615	0.276923	2.24713	3.32	1.84	1.94	2.52	4.36	5.92	3.11627	20.3264	3.74684	2.13368	0.203096	2.67673	0.14875	0.080125	0.06935	0.109375	0.1895	0.238	1.5589	9.25904	0.15546	0.0792159	0.110658	3.51946	0.248	0.092125	0.15685	0.204875	0.297	0.3485	1.41901	8.74674	0.255938	0.0862028	0.153322	3.0138
33	0.296	0.121	0.196	0.243	0.364	0.44	5.69863	51.424	0.323686	0.180931	0.516299	1.32968	2.92	1.32	1.72	2.28	3.6	4.44	2.82952	23.0785	3.07479	1.36476	0.286889	2.18201	0.102	0.0305	0.076	0.088	0.1185	0.139	4.68121	111.396	0.105398	0.0327624	0.289042	2.18091	0.1625	0.0465	0.1235	0.14	0.1865	0.211	1.44905	9.72606	0.165918	0.0386917	0.314397	1.94454
34	0.248	0.084	0.176	0.212	0.296	0.36	1.52571	10.3372	0.260106	0.0785341	0.657353	0.866539	1.2	0.32	0.84	1.04	1.36	1.6	8.37151	197.669	1.21839	0.449314	0.688331	0.850846	0.225	0.066	0.16795	0.195	0.261	0.307	4.15739	31.714	0.237906	0.0889644	0.140524	3.26237	0.2185	0.0635	0.154	0.1885	0.252	0.2905	0.859584	6.68389	0.221885	0.0566203	0.233441	2.46339
35	1.676	0.996	1	1.252	2.248	3.0548	1.37684	6.30066	1.85664	0.892811	0.084634	3.88594	4.52	2.76	2.52	3.4	6.16	8.46	5.30206	50.8914	5.44856	4.44564	0.14743	3.22049	0.35025	0.1605	0.18295	0.2755	0.436	0.5882	1.09409	5.46384	0.37402	0.186551	0.0563169	4.551	0.6955	0.2675	0.46765	0.567	0.8345	1.02925	4.23596	32.0927	0.751113	0.392997	0.0572703	4.54237
36	0.154	0.072	0.072	0.112	0.184	0.2328	0.273755	3.82798	0.150839	0.0673956	0.630559	0.867338	1.96	0.78	1.16	1.56	2.34	3.008	0.711423	4.07953	2.02247	0.750469	0.39804	1.64084	0.0725	0.0325	0.051	0.0595	0.092	0.11535	3.62039	35.2021	0.0803281	0.0413678	0.319701	1.92003	0.0945	0.047875	0.0594	0.072	0.119875	0.14435	0.409822	3.22364	0.0984086	0.0344022	0.329301	1.82118
37	0.75	0.328	0.456	0.596	0.924	1.116	1.19148	10.0066	0.773775	0.292947	0.220847	2.49373	3.16	1.64	1.8	2.44	4.08	5.052	2.09372	15.6602	3.37191	1.56084	0.222773	2.5042	0.2385	0.064	0.177	0.2065	0.2705	0.31315	1.15917	9.01103	0.243165	0.0643768	0.141174	3.22405	0.4205	0.109	0.3095	0.366	0.475	0.53305	-0.319342	5.55656	0.419323	0.0973436	0.134004	3.2305
38	0.248	0.156	0.112	0.168	0.324	0.4112	3.42136	25.7688	0.266643	0.167084	0.416007	1.55382	2.84	2.04	1.12	2.04	4.08	5.04	0.939476	5.27978	3.09861	1.5695	0.260513	2.35432	0.0575	0.023	0.041	0.049	0.072	0.10815	2.80087	16.307	0.0694624	0.0472953	0.372923	2.05305	0.1085	0.023625	0.085	0.097	0.120625	0.1415	1.90903	15.6158	0.111015	0.0272551	0.567662	1.27042
39	0.612	0.388	0.344	0.468	0.856	1.254	3.84015	23.4072	0.758312	0.600806	0.189905	2.89447	3.08	2.08	1.8	2.36	4.44	5.92	7.7522	163.874	3.6373	2.45058	0.195182	2.72998	0.188	0.07375	0.126	0.1565	0.23025	0.30005	2.49502	12.4562	0.209258	0.102192	0.120793	3.56561	0.2875	0.10725	0.1805	0.24575	0.353	0.4856	2.91515	15.0366	0.326848	0.188004	0.127892	3.5664
40	0.196	0.089	0.0984	0.147	0.236	0.276	0.614325	5.68703	0.195806	0.076684	0.741387	0.731602	2.02	0.84	1.084	1.56	2.4	2.84	0.317084	4.06425	2.01002	0.710315	0.419547	1.53232	0.103	0.03275	0.07875	0.0885	0.12125	0.1545	1.93704	7.56064	0.111908	0.0380998	0.269517	2.29147	0.137	0.040625	0.0921	0.1175	0.158125	0.181	0.952796	6.3205	0.139104	0.0403085	0.317794	1.99672
41	0.256	0.088	0.18	0.216	0.304	0.352	1.32716	21.4929	0.261666	0.0787433	0.632841	0.91867	2.2	0.48	1.624	1.92	2.4	2.716	0.026975	4.99611	2.1604	0.462874	0.618067	1.03622	0.121	0.0315	0.09155	0.106	0.1375	0.1555	0.630378	4.94614	0.12285	0.0270718	0.30882	2.09707	0.1755	0.051	0.1275	0.1495	0.2005	0.22815	-0.0820565	4.09133	0.176098	0.042545	0.304029	2.09811
42	0.656	0.232	0.396	0.536	0.768	0.932	0.744092	8.88483	0.679588	0.268071	0.340607	2.03153	3.36	1.28	2.04	2.76	4.04	4.76	3.01596	37.2118	3.54241	1.83343	0.297037	2.13826	0.18	0.044	0.1331	0.1565	0.2005	0.2225	0.359823	5.96422	0.178819	0.0428283	0.263914	2.50899	0.327	0.076125	0.2166	0.285875	0.362	0.3995	-0.319244	5.12592	0.320885	0.074848	0.277476	2.60215
43	0.4	0.22	0.2284	0.308	0.528	0.816	3.2488	15.8119	0.527979	0.483146	0.312431	2.23749	4.16	2.4	2.128	3.12	5.52	7.64	4.143	31.6478	4.81768	3.37185	0.155578	3.11844	0.091	0.0295	0.06505	0.0785	0.108	0.1291	0.637616	6.3518	0.0939846	0.0318548	0.279639	2.26525	0.17875	0.0495	0.1325	0.157	0.2065	0.257	1.89332	8.60256	0.191423	0.0654687	0.270528	2.35359
44	nan	nan	nan	nan	nan	nan	nan	nan	nan	nan	nan	nan	nan	nan	nan	nan	nan	nan	nan	nan	nan	nan	nan	nan	nan	nan	nan	nan	nan	nan	nan	nan	nan	nan	nan	nan	nan	nan	nan	nan	nan	nan	nan	nan	nan	nan	nan	nan
45	0.308	0.232	0.12	0.196	0.428	0.62	4.57933	33.0636	0.372673	0.338275	0.338562	2.02975	1.96	1.44	0.76	1.24	2.68	3.72	2.97776	23.2876	2.20993	1.55987	0.274157	2.23147	0.161	0.0515	0.112	0.135	0.1865	0.222	4.4769	34.7938	0.170673	0.0855806	0.178914	2.95828	0.21125	0.0915	0.1135	0.1615	0.253	0.298	3.31917	25.677	0.21769	0.105335	0.165503	2.96268
46	0.52	0.216	0.332	0.416	0.632	0.74	4.51063	60.7439	0.541817	0.22211	0.329039	1.89298	2.88	1.28	1.84	2.28	3.56	4.24	0.928935	6.97764	2.98569	0.968144	0.303692	1.9653	0.179	0.0555	0.131	0.1545	0.21	0.2695	2.39524	12.8255	0.192866	0.0701554	0.158952	3.11464	0.2975	0.090375	0.2095	0.253625	0.344	0.3995	2.17062	15.7205	0.306739	0.0949784	0.156429	3.0506
47	0.452	0.204	0.28	0.364	0.568	1.1544	2.56944	11.618	0.618777	0.577864	0.332552	2.22994	3.16	1.32	2.04	2.56	3.88	4.784	6.10284	98.5364	3.42665	1.83313	0.269177	2.25754	0.14	0.041	0.0882	0.119	0.16	0.186	0.266849	6.13666	0.138659	0.0419756	0.212638	2.63258	0.332552	2.22994	3.16	1.32	2.04	2.56	3.88	4.784	6.10284	98.5364	3.42665	1.83313
48	0.928	0.42	0.6176	0.764	1.184	1.6024	3.46064	17.2308	1.10381	0.70005	0.183602	2.95196	3.8	2.28	2.24	2.96	5.24	7.44	4.62913	40.8287	4.57179	3.14026	0.177392	2.96191	0.23675	0.068	0.1715	0.2035	0.2715	0.31505	1.05525	13.3166	0.239438	0.0761125	0.132717	3.32847	0.42575	0.073	0.358	0.391	0.464	0.52625	3.12028	19.0658	0.4426	0.0995699	0.191249	2.8137
49	0.38	0.136	0.264	0.316	0.452	0.508	1.45513	12.8957	0.389233	0.112979	0.507169	1.27996	2.08	0.6	1.44	1.8	2.4	2.76	0.722694	8.55458	2.12247	0.619986	0.509161	1.3235	0.1905	0.058	0.1455	0.1635	0.2215	0.2687	1.24932	6.63601	0.198623	0.0560645	0.173244	2.93569	0.237	0.069	0.1795	0.204	0.273	0.3115	0.551491	4.31179	0.241178	0.0560858	0.218615	2.50164
50	nan	nan	nan	nan	nan	nan	nan	nan	nan	nan	nan	nan	nan	nan	nan	nan	nan	nan	nan	nan	nan	nan	nan	nan	nan	nan	nan	nan	nan	nan	nan	nan	nan	nan	nan	nan	nan	nan	nan	nan	nan	nan	nan	nan	nan	nan	nan	nan
51	0.212	0.064	0.164	0.184	0.248	0.292	4.43005	53.7077	0.225078	0.0728825	0.81058	0.543892	1.84	0.68	1.32	1.56	2.24	2.76	2.24735	14.2333	2.0076	0.755534	0.491764	1.42716	0.113	0.0255	0.0905	0.1015	0.127	0.1559	2.47832	13.2614	0.119796	0.0351377	0.347648	2.07846	0.1515	0.027	0.12805	0.1395	0.1665	0.196	2.46586	12.3396	0.158833	0.0357295	0.436026	1.61248
52	0.508	0.14	0.38	0.44	0.58	0.668	7.81195	104.634	0.528629	0.202227	0.420837	1.52273	3.04	0.96	2.24	2.56	3.52	4.04	9.84034	262.747	3.12285	1.04173	0.36317	1.78775	0.169	0.037	0.1335	0.153	0.19	0.22185	2.18415	15.2915	0.175846	0.0512798	0.226347	2.67638	0.29575	0.0555	0.235	0.2685	0.324	0.3615	1.31279	9.61438	0.300213	0.0691285	0.235019	2.57524
53	2.02	0.612	1.496	1.716	2.328	2.6468	1.03347	6.4106	2.05602	0.485688	0.12704	3.21929	2.32	0.64	1.72	2	2.64	3.04	5.75691	98.2283	2.3741	0.673545	0.499631	1.27617	0.939	0.1625	0.77065	0.8385	1.001	1.001	-1.37619	6.51445	0.907704	0.102664	0.160212	3.30675	1.40175	0.292375	1.1422	1.25163	1.544	1.7022	0.709202	5.45379	1.41435	0.239156	0.0532367	4.43981
54	0.824	0.552	0.36	0.572	1.124	1.648	1.27108	5.50374	0.917692	0.515283	0.150813	3.1151	5.08	3.64	2.32	3.52	7.16	10.552	2.60402	13.2561	6.10534	4.47223	0.10856	3.60374	0.151	0.0445	0.1005	0.1295	0.174	0.2005	0.195149	4.8232	0.151427	0.0434375	0.208466	2.69424	0.2955	0.0915	0.19545	0.252	0.3435	0.38755	0.123122	3.46241	0.295794	0.0757612	0.17184	2.87513
55	0.444	0.128	0.328	0.38	0.508	0.5856	4.65612	77.3919	0.457107	0.129321	0.505367	1.29252	2.48	0.84	1.72	2.08	2.92	3.4	2.79333	25.2744	2.55295	0.816828	0.40333	1.60131	0.1775	0.0485	0.144	0.1585	0.207	0.24695	1.90129	8.89798	0.189468	0.0503976	0.200861	2.73285	0.281	0.0645	0.2305	0.2525	0.317	0.3575	1.8468	10.1717	0.290966	0.0600823	0.228304	2.44942
56	0.432	0.16	0.276	0.352	0.512	0.62	3.10793	22.9573	0.4617	0.233526	0.412629	1.66979	2.28	0.75	1.56	1.89	2.64	3.06	5.89154	85.5133	2.41837	1.31681	0.472289	1.49605	0.1925	0.059	0.144	0.1655	0.2245	0.2667	0.949185	5.64987	0.200063	0.0565662	0.153595	3.07598	0.2805	0.084	0.1985	0.2375	0.3215	0.37645	1.01696	6.56294	0.285543	0.0799287	0.169588	2.92063
57	0.24	0.104	0.156	0.18	0.284	0.3336	1.02717	6.7729	0.240872	0.0787326	0.669312	0.838039	3.04	0.96	2.2	2.56	3.52	4.08	0.921571	6.02701	3.09836	0.792891	0.356842	1.75473	0.077	0.027	0.0555	0.063	0.09	0.1025	0.73304	4.3646	0.0780901	0.0191339	0.339567	1.75529	0.128	0.048	0.0895	0.102	0.15	0.169	0.462328	3.30222	0.129037	0.0322025	0.312771	1.8539
58	0.224	0.068	0.168	0.192	0.26	0.34	4.51166	60.2116	0.245039	0.115227	0.695185	0.890727	0.76	0.24	0.56	0.68	0.92	1.08	2.49259	17.6849	0.812763	0.30028	0.718724	0.754267	0.3245	0.084	0.2475	0.287	0.371	0.4381	2.43926	14.6936	0.341515	0.107249	0.106166	3.67306	0.2455	0.070625	0.1825	0.216375	0.287	0.37095	1.68316	8.79588	0.262972	0.0896402	0.193814	2.86948
59	0.56	0.236	0.3668	0.452	0.688	0.8412	2.55161	13.9079	0.629905	0.36421	0.300785	2.1106	2.28	0.68	1.68	2	2.68	3.12	4.07954	50.7795	2.4521	1.13722	0.470944	1.43845	0.244	0.083	0.1715	0.2045	0.2875	0.3275	0.698978	6.66544	0.247807	0.0727512	0.121325	3.36308	0.358	0.11975	0.26285	0.3035	0.42325	0.48975	1.57497	9.52776	0.373568	0.105007	0.13341	3.20976
60	0.624	0.34	0.392	0.488	0.828	1.064	1.48132	7.43664	0.689908	0.31017	0.237098	2.44682	5.12	3.08	2.8	3.8	6.88	8.76	1.60706	9.27047	5.60407	2.62362	0.129924	3.23405	0.115	0.0455	0.0735	0.094	0.1395	0.17575	1.12943	7.12575	0.120479	0.047282	0.193306	2.78541	0.22975	0.0745	0.1665	0.1945	0.269	0.317	1.02955	7.06602	0.236859	0.0681444	0.192525	2.7192
61	0.424	0.136	0.312	0.368	0.504	0.6432	5.27199	40.9518	0.472682	0.25589	0.481962	1.56506	1.6	0.64	1.12	1.28	1.92	2.272	4.61781	35.6733	1.69949	0.720737	0.478575	1.25412	0.288	0.076	0.2042	0.25	0.326	0.3748	1.29056	7.36051	0.294402	0.0833343	0.0561781	1.77977	0.306	0.079	0.2266	0.267	0.346	0.421	2.13838	10.4247	0.32223	0.10759	0.167168	3.07896
62	0.524	0.244	0.252	0.4	0.644	1.1328	3.7113	25.9313	0.675291	0.648516	0.26364	2.46329	2.44	0.96	1.468	2	2.96	3.96	7.69977	97.4521	3.02742	3.62946	0.343465	2.1027	0.215	0.084	0.1221	0.1735	0.2575	0.32205	1.30212	7.21065	0.222858	0.0914582	0.103709	3.69324	0.3255	0.132125	0.1676	0.2565	0.388625	0.54145	2.0244	12.0072	0.351431	0.189669	0.106984	3.72128
63	0.432	0.244	0.236	0.328	0.572	0.7392	1.29904	9.72947	0.475546	0.253704	0.380164	1.84431	2.92	1.75	1.4	2.04	3.79	4.88	2.0621	18.8733	3.10762	1.77163	0.238536	2.40157	0.1455	0.047875	0.1085	0.126125	0.174	0.2269	3.01024	18.3061	0.161352	0.0716627	0.197865	2.82414	0.2275	0.066375	0.167	0.200625	0.267	0.327	3.24704	40.8658	0.241773	0.0899154	0.239635	2.52062

## Sheet: DWI
		pre			during			delta(%)			pre average		during average		delta average
Patient n°	label	ADC	Dt	label	ADC	Dt	label	ADC	Dt		ADC av	Dt av	ADC av	Dt av	ADC av	Dt av
1	right	1.4403	1.1279	right	1.6067	1.2284	right	11.5531	8.91036		1.3995	1.1057	1.55645	1.1683	11.2147	5.66157
2	right	1.003	0.73	right	1.321	1.001	right	31.7049	37.1233		0.991	0.773	1.341	0.9965	35.3179	28.9133
3	right	1.2523	0.8813	right	1.4669	0.9967	right	17.1365	13.0943		1.16165	0.8485	1.3639	0.97045	17.4106	14.3724
4	right	1.0886	0.8223	right	1.5778	1.2687	right	44.9385	54.2868		1.08045	0.81235	1.547	1.20155	43.1811	47.9104
5	right	1.25	0.8358	right	1.5206	0.8503	right	21.648	1.73486		1.221	0.8503	1.48805	0.91335	21.8714	7.41503
6	right	1.199	1.0053	right	1.5319	1.3541	right	27.7648	34.6961		1.22365	0.95885	1.52275	1.28995	24.4433	34.5309
7	right	1.2596	0.8983	right	1.1154	0.9034	right	-11.4481	0.567739		1.2084	0.8519	1.22885	0.92425	1.69232	8.49278
8	right	1.2294	0.9358	right	1.2515	0.9931	right	1.79762	6.1231		1.16135	0.90455	1.28325	1.017	10.4964	12.4316
9	right	1.39	1.033	right	1.605	1.257	right	15.4676	21.6844		1.352	1.0285	1.5445	1.246	14.2382	21.1473
10	right	1.3522	0.9444	right	1.2985	1.0039	right	-3.97131	6.3003		1.2637	0.9306	1.2785	0.98335	1.17116	5.66839
11	right	1.189	0.873	right	1.552	1.247	right	30.5299	42.8408		1.2175	0.8995	1.339	1.0945	9.97947	21.6787
12	right	1.2411	1.0469	right	1.1936	0.9924	right	-3.82725	-5.20585		1.1567	0.9506	1.20525	0.9631	4.19729	1.31496
13	right	1.605	0.821	right	1.85	1.062	right	15.2648	29.3544		1.489	0.831	1.7195	1.082	15.4802	30.2046
14	right	1.4	1.324	right	1.479	1.227	right	5.64286	-7.32628		1.4865	1.3225	1.3745	1.2025	-7.53448	-9.07372
15	right	1.281	0.853	right	1.282	0.752	right	0.078064	-11.8406		1.344	0.912	1.1185	0.7185	-16.7783	-21.2171
16	right	1.192	0.8944	right	1.6559	1.078	right	38.9178	20.5277		1.1499	0.89385	1.5611	1.07185	35.7596	19.9139
17	right	1.061	0.763	right	0.869	0.615	right	-18.0961	-19.3971		1.1415	0.798	0.969	0.6165	-15.1117	-22.7444
18	right	1.33	0.9921	right	1.5132	1.2605	right	13.7744	27.0537		1.28995	0.95905	1.5521	1.26015	20.3225	31.3957
19	right	1.3261	1.0732	right	1.5507	1.2405	right	16.9369	15.5889		1.34365	1.03605	1.51435	1.19785	12.7042	15.617
20	right	1.3756	1.043	right	1.4707	1.1708	right	6.91335	12.2531		1.3994	1.0366	1.4891	1.19165	6.40989	14.9576
21	right	1.4474	1.1308	right	1.4636	1.1309	right	1.11925	0.0088433		1.49145	1.21935	1.40965	1.11205	-5.4846	-8.79977
22	right	1.2787	0.8483	right	1.4636	1.044	right	14.46	23.0697		1.3737	0.88165	1.4654	1.0092	6.6754	14.4672
23	right	1.484	1.095	right	1.472	0.992	right	-0.808625	-9.40639		1.5165	1.14	1.453	0.9265	-4.18727	-18.7281
24	right	1.2701	1.0156	right	1.6394	1.2222	right	29.0765	20.3427		1.23975	1.00755	1.53735	1.17185	24.0048	16.3069
25	right	1.112	0.9	right	1.777	1.295	right	59.8022	43.8889		1.233	0.9715	1.596	1.246	29.4404	28.2553
26	right	1.1236	0.8389	right	1.1806	0.9757	right	5.07298	16.3071		1.1262	0.85675	1.25405	1.0486	11.3523	22.3928
27	right	1.079	0.779	right	1.574	1.115	right	45.8758	43.1322		1.1515	0.8265	1.6	1.0915	38.9492	32.0629
28	right	1.3559	1.0257	right	1.4732	1.2048	right	8.65108	17.4612		1.27405	0.98005	1.40395	1.1051	10.1958	12.7596
29	right	1.528	1.268	right	1.781	1.361	right	16.5576	7.33438		1.596	1.267	1.7225	1.346	7.92607	6.2352
30	right	1.3772	1.097	right	1.389	1.055	right	0.856811	-3.82862		1.389	1.08345	1.3555	1.047	-2.41181	-3.36425
31	right	1.254	0.937	right	1.283	0.937	right	2.3126	0		1.2595	0.944	1.279	0.9355	1.54823	-0.900424
32	right	1.318	0.763	right	1.24	0.956	right	-5.91806	25.2949		1.231	0.6205	1.1235	0.75	-8.73274	20.8703
33	right	1.071	0.806	right	1.337	1.019	right	24.8366	26.4268		1.1055	0.8425	1.287	0.982	16.4179	16.5579
34	right	1.3084	0.7029	right	1.5642	1.2877	right	19.5506	83.1982		1.2981	0.8351	1.51135	1.22795	16.4279	47.0423
35	right	1.1972	0.9486	right	1.341	1.0641	right	12.0114	12.1758		1.21705	0.91815	1.30745	1.0241	7.4278	11.5395
36	right	1.145	0.8257	right	1.5662	1.1203	right	36.786	35.6788		0.97135	0.7794	1.50355	1.0962	54.7897	40.6467
37	right	1.142	0.784	right	0.884	nan	right	-22.5919	nan		1.186	0.792	1.153	nan	-2.78246	nan
38	right	1.36	0.9271	right	1.7225	1.2345	right	26.6544	33.1572		1.2696	0.93515	1.70585	1.2103	34.3612	29.4231
39	right	1.2772	1.0007	right	1.4876	1.1028	right	16.4735	10.2029		1.1887	0.9417	1.46015	1.10965	22.8359	17.8348
40	right	1.5235	1.1882	right	1.7551	1.2796	right	15.2018	7.69231		1.4807	1.15515	1.58015	1.17045	6.71642	1.3245
41	right	1.106	0.799	right	1.324	0.967	right	19.7107	21.0263		1.125	0.8055	1.3355	0.9425	18.7111	17.0081
42	right	1.1192	0.8079	right	1.4296	1.2012	right	27.7341	48.6818		1.135	0.8759	1.36555	1.14715	20.3128	30.9681
43	right	1.6489	0.8973	right	1.6119	1.1176	right	-2.24392	24.5514		1.65655	0.9674	1.6578	1.1497	0.075458	18.8443
44	right	1.173	0.9042	right	1.5676	0.9295	right	33.6402	2.79805		1.17165	0.9017	1.549	1.0289	32.2067	14.1067
45	right	1.5656	1.1972	right	1.8857	1.1911	right	20.4458	-0.509522		1.56445	1.19775	1.9258	1.2052	23.0976	0.622
46	right	1.342	0.922	right	1.518	1.021	right	13.1148	10.7375		1.2895	0.9045	1.4645	1.0245	13.5712	13.267
47	right	1.3959	0.8796	right	1.5894	1.1944	right	13.862	35.789		1.24935	0.83905	1.54195	1.1393	23.4202	35.7845
48	right	1.4027	1.0955	right	1.6063	1.4172	right	14.5149	29.3656		1.32805	1.02545	1.55685	1.3627	17.2283	32.888
49	right	1.2115	0.8531	right	1.6154	1.0373	right	33.3388	21.5918		1.18985	0.85605	1.54015	1.10015	29.4407	28.5147
50	right	1.263	0.93	right	1.61	1.3	right	27.4743	39.7849		1.246	0.938	1.618	1.28	29.8555	36.4606
51	right	1.338	0.972	right	1.514	1.082	right	13.154	11.3169		1.3515	0.9925	1.473	1.051	8.99001	5.89421
52	right	0.9998	0.7753	right	1.5129	1.2434	right	51.3203	60.3766		0.98115	0.77965	1.53385	1.27685	56.3319	63.7722
53	right	1.267	1.091	right	1.621	0.915	right	27.94	-16.132		1.203	1.036	1.452	0.9455	20.6983	-8.73552
54	right	1.3581	1.1439	right	1.6163	1.3093	right	19.0119	14.4593		1.2892	1.117	1.5648	1.29015	21.3776	15.5013
55	right	1.1525	0.8638	right	1.536	1.2623	right	33.2755	46.1334		1.1577	0.87265	1.4958	1.1886	29.2045	36.2058
56	right	0.861	0.534	right	1.365	1.069	right	58.5366	100.187		0.8735	nan	1.3855	1.0835	58.6148	nan
57	right	1.496	1.139	right	1.421	1.154	right	-5.01337	1.31694		1.4745	1.1825	1.352	1.078	-8.3079	-8.83721
58	right	1.31	1.081	right	1.534	1.118	right	17.0992	3.42276		1.2805	1.071	1.4785	1.07	15.4627	-0.0933707
59	right	1.2451	0.9582	right	1.4863	1.1375	right	19.3719	18.7122		1.21575	0.9654	1.40965	1.1154	15.949	15.5376
60	right	1.6453	1.0645	right	1.4421	1.0274	right	-12.3503	-3.4852		1.5645	1.06775	1.4946	1.03795	-4.46788	-2.79092
61	right	1.33	0.9351	right	1.4138	1.0533	right	6.30075	12.6404		1.3417	0.9281	1.44495	1.08065	7.69546	16.4368
62	right	1.3138	1.0302	right	1.3564	1.0402	right	3.2425	0.970685		1.2445	1.0022	1.34	1.08265	7.67376	8.02734
63	right	1.4216	1.1458	right	1.7718	1.2909	right	24.6342	12.6636		1.32005	1.06135	1.67625	1.24555	26.9838	17.3553
1	left	1.3587	1.0835	left	1.5062	1.1082	left	10.856	2.27965
2	left	0.979	0.816	left	1.361	0.992	left	39.0194	21.5686
3	left	1.071	0.8157	left	1.2609	0.9442	left	17.7311	15.7533
4	left	1.0723	0.8024	left	1.5162	1.1344	left	41.397	41.3759
5	left	1.192	0.8648	left	1.4555	0.9764	left	22.1057	12.9047
6	left	1.2483	0.9124	left	1.5136	1.2258	left	21.2529	34.349
7	left	1.1572	0.8055	left	1.3423	0.9451	left	15.9955	17.3309
8	left	1.0933	0.8733	left	1.315	1.0409	left	20.2781	19.1916
9	left	1.314	1.024	left	1.484	1.235	left	12.9376	20.6055
10	left	1.1752	0.9168	left	1.2585	0.9628	left	7.08816	5.01745
11	left	1.246	0.926	left	1.126	0.942	left	-9.63082	1.72786
12	left	1.0723	0.8543	left	1.2169	0.9338	left	13.485	9.30586
13	left	1.373	0.841	left	1.589	1.102	left	15.732	31.0345
14	left	1.573	1.321	left	1.27	1.178	left	-19.2626	-10.8251
15	left	1.407	0.971	left	0.955	0.685	left	-32.1251	-29.4542
16	left	1.1078	0.8933	left	1.4663	1.0657	left	32.3614	19.2992
17	left	1.222	0.833	left	1.069	0.618	left	-12.5205	-25.8103
18	left	1.2499	0.926	left	1.591	1.2598	left	27.2902	36.0475
19	left	1.3612	0.9989	left	1.478	1.1552	left	8.58066	15.6472
20	left	1.4232	1.0302	left	1.5075	1.2125	left	5.92327	17.6956
21	left	1.5355	1.3079	left	1.3557	1.0932	left	-11.7095	-16.4156
22	left	1.4687	0.915	left	1.4672	0.9744	left	-0.102131	6.4918
23	left	1.549	1.185	left	1.434	0.861	left	-7.42414	-27.3418
24	left	1.2094	0.9995	left	1.4353	1.1215	left	18.6787	12.2061
25	left	1.354	1.043	left	1.415	1.197	left	4.50517	14.7651
26	left	1.1288	0.8746	left	1.3275	1.1215	left	17.6028	28.23
27	left	1.224	0.874	left	1.626	1.068	left	32.8431	22.1968
28	left	1.1922	0.9344	left	1.3347	1.0054	left	11.9527	7.59846
29	left	1.664	1.266	left	1.664	1.331	left	0	5.13428
30	left	1.4008	1.0699	left	1.322	1.039	left	-5.62536	-2.88812
31	left	1.265	0.951	left	1.275	0.934	left	0.790514	-1.78759
32	left	1.144	0.478	left	1.007	0.544	left	-11.9755	13.8075
33	left	1.14	0.879	left	1.237	0.945	left	8.50877	7.50853
34	left	1.2878	0.9673	left	1.4585	1.1682	left	13.2552	20.7692
35	left	1.2369	0.8877	left	1.2739	0.9841	left	2.99135	10.8595
36	left	0.7977	0.7331	left	1.4409	1.0721	left	80.6318	46.242
37	left	1.23	0.8	left	1.422	1.117	left	15.6098	39.625
38	left	1.1792	0.9432	left	1.6892	1.1861	left	43.2497	25.7528
39	left	1.1002	0.8827	left	1.4327	1.1165	left	30.2218	26.4869
40	left	1.4379	1.1221	left	1.4052	1.0613	left	-2.27415	-5.41841
41	left	1.144	0.812	left	1.347	0.918	left	17.7448	13.0542
42	left	1.1508	0.9439	left	1.3015	1.0931	left	13.0952	15.8068
43	left	1.6642	1.0375	left	1.7037	1.1818	left	2.37351	13.9084
44	left	1.1703	0.8992	left	1.5304	1.1283	left	30.7699	25.4782
45	left	1.5633	1.1983	left	1.9659	1.2193	left	25.7532	1.75248
46	left	1.237	0.887	left	1.411	1.028	left	14.0663	15.8963
47	left	1.1028	0.7985	left	1.4945	1.0842	left	35.5187	35.7796
48	left	1.2534	0.9554	left	1.5074	1.3082	left	20.2649	36.9269
49	left	1.1682	0.859	left	1.4649	1.163	left	25.398	35.39
50	left	1.229	0.946	left	1.626	1.26	left	32.3027	33.1924
51	left	1.365	1.013	left	1.432	1.02	left	4.90842	0.691017
52	left	0.9625	0.784	left	1.5548	1.3103	left	61.5377	67.1301
53	left	1.139	0.981	left	1.283	0.976	left	12.6427	-0.509684
54	left	1.2203	1.0901	left	1.5133	1.271	left	24.0105	16.5948
55	left	1.1629	0.8815	left	1.4556	1.1149	left	25.1698	26.4776
56	left	0.886	nan	left	1.406	1.098	left	58.6907	nan
57	left	1.453	1.226	left	1.283	1.002	left	-11.6999	-18.2708
58	left	1.251	1.061	left	1.423	1.022	left	13.749	-3.67578
59	left	1.1864	0.9726	left	1.333	1.0933	left	12.3567	12.41
60	left	1.4837	1.071	left	1.5471	1.0485	left	4.2731	-2.10084
61	left	1.3534	0.9211	left	1.4761	1.108	left	9.06606	20.291
62	left	1.1752	0.9742	left	1.3236	1.1251	left	12.6276	15.4896
63	left	1.2185	0.9769	left	1.5807	1.2002	left	29.7251	22.858

## Sheet: DVH RightParotid_BASELINE
Dose(Gy)	0	0.5	1	1.5	2	2.5	3	3.5	4	4.5	5	5.5	6	6.5	7	7.5	8	8.5	9	9.5	10	10.5	11	11.5	12	12.5	13	13.5	14	14.5	15	15.5	16	16.5	17	17.5	18	18.5	19	19.5	20	20.5	21	21.5	22	22.5	23	23.5	24
Patient 1	29.8721	29.8721	29.8721	29.8721	29.8721	29.8721	29.8721	29.8721	29.8721	29.8721	29.8721	29.8721	29.8721	29.8721	29.8721	29.8721	29.8721	29.8721	29.8721	29.8721	29.8721	29.866	29.8292	29.7518	29.6366	29.4765	29.2476	28.8359	28.2019	27.4678	26.7574	26.0676	25.3293	24.5659	23.85	23.2721	22.8326	22.4636	22.139	21.8374	21.5527	21.2796	21.0072	20.7407	20.4867	20.2467	20.0185	19.8046	19.6053
Patient 2	29.6636	29.6636	29.6636	29.6636	29.6636	29.6636	29.6636	29.6636	29.6636	29.6636	29.6636	29.6636	29.6636	29.6636	29.6636	29.6636	29.6636	29.6636	29.6636	29.6636	29.6636	29.6636	29.6636	29.6636	29.6636	29.6636	29.6636	29.6636	29.6636	29.6636	29.6636	29.6636	29.6636	29.6636	29.6636	29.6636	29.6636	29.6636	29.6636	29.6636	29.6623	29.6572	29.6351	29.5905	29.5159	29.4127	29.2687	29.0834	28.8548
Patient 3	30.5	30.5	30.5	30.5	30.5	30.5	30.5	30.5	30.5	30.5	30.5	30.5	30.5	30.5	30.5	30.5	30.5	30.5	30.5	30.5	30.5	30.5	30.5	30.5	30.5	30.4906	30.3252	30.0396	29.7397	29.4337	29.0968	28.6953	28.1754	27.5291	26.7092	25.5891	24.5165	23.7237	23.112	22.5788	22.0817	21.6295	21.1817	20.7614	20.3611	19.9736	19.5917	19.2279	18.8611
Patient 4	36.9	36.9	36.9	36.9	36.9	36.9	36.7537	36.4921	36.3385	36.2127	36.106	36.0171	35.9298	35.8456	35.7555	35.6575	35.557	35.4554	35.3564	35.2626	35.1722	35.0811	34.9905	34.901	34.8061	34.6641	34.3957	33.9294	33.2946	32.5304	31.6987	30.8592	30.0665	29.3406	28.7051	28.1433	27.6561	27.2196	26.833	26.4964	26.2028	25.9518	25.7285	25.5204	25.3427	25.1735	25.0224	24.8713	24.7261
Patient 5	49.1862	49.1862	49.1862	49.1862	49.1862	49.1862	49.1862	49.1862	49.1862	49.1862	49.1862	49.1808	48.9937	48.6022	48.202	47.8279	47.4738	47.167	46.8948	46.6544	46.4445	46.2565	46.0779	45.8976	45.7095	45.5069	45.2905	45.0667	44.8452	44.6064	44.1977	43.5524	42.7457	41.7196	40.5029	39.5221	38.7514	38.1103	37.5479	37.0367	36.5604	36.1069	35.6642	35.2167	34.763	34.2889	33.7821	33.2742	32.7578
Patient 6	18.2314	18.2314	18.2314	18.2314	18.2314	18.2314	18.2314	18.2314	18.2314	18.2314	18.2314	18.2314	18.2314	18.2314	18.2314	18.2314	18.2314	18.2314	18.2314	18.2314	18.2314	18.2314	18.2314	18.2314	18.2314	18.2314	18.2314	18.2314	18.2314	18.2314	18.2314	18.2314	18.2314	18.2314	18.2314	18.2314	18.2312	18.2158	18.1675	18.1083	18.0443	17.9768	17.9065	17.8328	17.7599	17.6797	17.596	17.5079	17.4162
Patient 7	34.7365	34.7365	34.7365	34.7365	34.7365	34.7365	34.7365	34.7365	34.7365	34.7365	34.7365	34.7365	34.7365	34.7365	34.7365	34.7365	34.7365	34.7365	34.7365	34.7365	34.7365	34.7365	34.7365	34.7365	34.624	34.3618	34.1449	33.9514	33.797	33.6822	33.5792	33.4767	33.3706	33.2507	32.9289	32.0239	30.5239	28.9311	27.5672	26.45	25.5359	24.7707	24.1232	23.5421	23.0067	22.5066	22.0255	21.5669	21.1141
Patient 8	36.0608	36.0608	36.0608	36.0608	36.0608	36.0608	36.0608	36.0608	36.0608	36.0608	36.0608	36.0608	36.0608	36.0608	36.0608	36.0608	36.0608	36.0608	36.0608	36.0608	35.9426	35.1202	33.4225	31.1896	29.3107	27.9444	26.8677	25.9623	25.2457	24.7101	24.2577	23.8523	23.4712	23.1002	22.7418	22.3901	22.062	21.7708	21.5094	21.2662	21.0407	20.8303	20.6268	20.4371	20.2542	20.0793	19.915	19.7542	19.6025
Patient 9	21.9474	21.9474	21.9474	21.9474	21.9474	21.9474	21.9474	21.9474	21.9474	21.9474	21.9474	21.9474	21.9474	21.9474	21.9474	21.9474	21.9474	21.9474	21.9474	21.9474	21.9468	21.9195	21.5623	20.7034	20.0079	19.4096	18.7526	18.1004	17.5279	17.0298	16.5859	16.1741	15.8145	15.4757	15.1619	14.8496	14.5538	14.2556	13.9597	13.6646	13.3727	13.0852	12.7933	12.5365	12.2918	12.0516	11.8071	11.5802	11.3546
Patient 10	23.2	23.2	23.2	23.2	23.2	23.2	23.2	23.2	23.2	23.2	23.2	23.2	23.2	23.2	23.2	23.2	23.2	23.2	23.2	23.2	23.2	23.2	23.2	23.2	23.2	23.2	23.2	23.2	23.1546	23.0275	22.8288	22.5717	22.2329	21.8611	21.4276	20.8148	20.0785	19.3667	18.7817	18.3082	17.8861	17.5002	17.1349	16.7799	16.4202	16.075	15.7583	15.4647	15.1835
Patient 11	20.028	20.028	20.028	20.028	20.028	20.028	20.028	20.028	20.028	20.028	20.028	20.028	20.028	20.028	20.028	20.028	20.028	20.028	20.028	20.028	20.028	20.0274	20.0003	19.8802	19.6004	19.1843	18.6694	18.1602	17.7508	17.4078	17.0776	16.786	16.5285	16.2913	16.0705	15.8625	15.6685	15.4834	15.3063	15.1356	14.9752	14.8173	14.6642	14.5168	14.3742	14.2336	14.0967	13.9639	13.836
Patient 12	26.808	26.808	26.808	26.808	26.808	26.808	26.808	26.808	26.808	26.808	26.808	26.808	26.808	26.808	26.808	26.808	26.808	26.808	26.808	26.808	26.808	26.808	26.808	26.808	26.808	26.808	26.808	26.808	26.808	26.808	26.808	26.808	26.7744	26.5533	26.0539	25.282	24.1827	22.8075	21.2987	19.7058	18.1206	16.6731	15.4218	14.3127	13.3117	12.4345	11.7042	11.1179	10.6428
Patient 13	27.4573	27.4573	27.4573	27.4573	27.4573	27.4573	27.4573	27.4573	27.4573	27.4573	27.4573	27.4573	27.4573	27.4573	27.4573	27.4573	27.4573	27.4573	27.4573	27.4573	27.4573	27.4573	27.4573	27.4358	27.2593	26.9389	26.4916	25.8503	25.0106	24.1722	23.3848	22.682	22.066	21.4864	20.9229	20.3433	19.8289	19.376	18.9767	18.6218	18.3031	18.0182	17.7642	17.5296	17.3225	17.1236	16.9393	16.7664	16.5971
Patient 14	23.5684	23.5684	23.5684	23.5684	23.5684	23.5684	23.5684	23.5684	23.5684	23.5684	23.5684	23.5684	23.5684	23.5684	23.5684	23.5684	23.5684	23.5684	23.5684	23.5684	23.5684	23.5684	23.5684	23.5684	23.5684	23.5684	23.5684	23.5684	23.5681	23.5372	23.3834	23.1301	22.7983	22.342	21.6913	20.8741	19.9236	19.0326	18.2259	17.489	16.885	16.3486	15.8716	15.4603	15.0966	14.778	14.4815	14.229	14.0021
Patient 15	11.6364	11.6364	11.6364	11.6364	11.6364	11.6364	11.6364	11.6364	11.6364	11.6364	11.6364	11.6364	11.6364	11.6364	11.6364	11.6364	11.6364	11.6364	11.6364	11.6364	11.6364	11.6364	11.6364	11.6364	11.6364	11.6364	11.6364	11.6364	11.6364	11.6364	11.6364	11.6364	11.6364	11.6346	11.6107	11.5356	11.3846	11.2031	11.0132	10.8297	10.6123	10.3841	10.1438	9.86934	9.56178	9.22455	8.87261	8.50135	8.0939
Patient 16	36.9524	36.9524	36.9524	36.9524	36.9524	36.9524	36.9524	36.9524	36.9524	36.9524	36.9524	36.9446	36.8738	36.7542	36.5887	36.4131	36.2457	36.0879	35.9314	35.7681	35.6038	35.4364	35.2377	34.9254	34.4775	34.0136	33.5962	33.2381	32.9412	32.6804	32.4283	32.182	31.9206	31.6544	31.3513	31.0179	30.6491	30.2357	29.8086	29.395	29.0029	28.6311	28.2785	27.9361	27.5913	27.2407	26.8668	26.4597	26.0384
Patient 17	47.1799	47.1799	47.1799	47.1799	47.1799	47.1799	47.1799	47.1799	47.1799	47.1799	47.1799	47.1799	47.1799	47.1799	47.1799	47.1799	47.1799	47.1799	47.1799	47.1799	47.1799	47.1799	47.1799	47.1799	47.1799	47.1756	47.1176	46.9912	46.7986	46.5616	46.2959	46.002	45.6837	45.3225	44.9208	44.4959	44.0522	43.5851	43.1107	42.6294	42.1318	41.619	41.061	40.4644	39.8396	39.2032	38.5608	37.808	36.9492
Patient 18	38.3616	38.3616	38.3616	38.3616	38.3616	38.3616	38.3616	38.3616	38.3616	38.3616	38.3616	38.3616	38.3616	38.3616	38.3616	38.3616	38.3616	38.3616	38.3616	38.3597	38.2715	38.0165	37.6949	37.415	37.1643	36.8982	36.5156	35.8855	34.9125	33.7096	32.5955	31.7262	31.0512	30.5057	30.0468	29.6422	29.2821	28.9559	28.6553	28.3762	28.1108	27.8554	27.603	27.3496	27.0999	26.8524	26.5976	26.3463	26.1055
Patient 19	36.6364	36.6364	36.6364	36.6364	36.6364	36.6364	36.6364	36.6364	36.6364	36.6364	36.6364	36.6364	36.6364	36.6364	36.6364	36.6364	36.6364	36.6364	36.6364	36.6364	36.6364	36.6364	36.6364	36.6364	36.6364	36.6364	36.6364	36.6198	36.5668	36.4703	36.3343	36.174	35.9956	35.8019	35.6186	35.4273	35.2292	35.0168	34.7646	34.463	34.0788	33.6084	33.0626	32.4198	31.6927	30.8771	29.9629	28.9638	27.8678
Patient 20	32.427	32.427	32.427	32.427	32.427	32.427	32.427	32.427	32.427	32.427	32.427	32.427	32.427	32.427	32.427	32.427	32.427	32.427	32.427	32.427	32.427	32.427	32.427	32.427	32.427	32.427	32.4256	32.1536	31.2815	30.1672	28.9846	27.7982	26.8417	26.095	25.5138	24.9814	24.4836	23.9912	23.4815	22.9812	22.4926	22.0267	21.5652	21.1206	20.7078	20.3108	19.9166	19.5426	19.1701
Patient 21	48.8543	48.8543	48.8543	48.8543	48.8543	48.8543	48.8543	48.8543	48.8543	48.8543	48.8543	48.8543	48.8543	48.8543	48.8543	48.8543	48.8543	48.8543	48.8543	48.8543	48.8543	48.7634	48.0977	46.6844	44.9245	43.1101	41.4002	39.9007	38.6582	37.6491	36.8194	36.108	35.4771	34.9096	34.3992	33.9302	33.4946	33.0878	32.7026	32.3345	31.979	31.6335	31.2996	30.9773	30.6614	30.3529	30.0521	29.7551	29.4654
Patient 22	37.2817	37.2817	37.2817	37.2817	37.2817	37.2817	37.2817	37.2817	37.2734	37.2235	37.1184	36.9579	36.7234	36.4439	36.1481	35.8266	35.4656	35.0613	34.6368	34.2109	33.7884	33.3598	32.9164	32.4492	31.9357	31.3573	30.6654	29.8145	28.8475	27.8946	27.0448	26.2979	25.6434	25.0629	24.538	24.0624	23.6285	23.2222	22.8412	22.4908	22.1717	21.8811	21.6111	21.3582	21.1203	20.8924	20.6717	20.4577	20.2484
Patient 23	29.108	29.108	29.108	29.108	29.108	29.108	29.108	29.108	29.108	29.108	29.108	29.108	29.108	29.108	29.108	29.108	29.108	29.108	29.108	29.108	29.108	29.108	29.108	29.108	29.1077	29.083	28.9036	28.3806	27.6381	26.793	25.9237	25.0587	24.2269	23.4326	22.6568	21.8762	21.0578	20.2259	19.428	18.6645	17.9639	17.3287	16.7427	16.2087	15.7138	15.2772	14.877	14.5318	14.2097
Patient 24	28.4533	28.4533	28.4533	28.4533	28.4533	28.4533	28.4533	28.4533	28.4533	28.4533	28.4533	28.4533	28.4533	28.4533	28.4533	28.4533	28.4533	28.4533	28.4533	28.4533	28.4533	28.4533	28.4533	28.4533	28.4533	28.4527	28.4499	28.4404	28.4145	28.3715	28.3179	28.2552	28.1778	28.0594	27.8812	27.652	27.3704	27.0131	26.5801	26.1124	25.6532	25.2278	24.8431	24.493	24.1714	23.867	23.5767	23.2889	22.9917
Patient 25	21.789	21.789	21.789	21.789	21.789	21.789	21.789	21.789	21.789	21.789	21.789	21.789	21.789	21.789	21.789	21.789	21.789	21.789	21.789	21.789	21.789	21.789	21.789	21.789	21.7716	21.6952	21.5518	21.3407	21.0771	20.7909	20.4865	20.1992	19.9017	19.6	19.303	19.0024	18.6834	18.3469	17.9534	17.5654	17.2039	16.8662	16.545	16.2371	15.9543	15.6783	15.4065	15.1289	14.8483
Patient 26	29.138	29.138	29.138	29.138	29.138	29.138	29.138	29.138	29.138	29.138	29.138	29.138	29.138	29.138	29.138	29.138	29.138	29.138	29.138	29.138	29.138	29.138	29.138	29.0992	28.7184	27.8353	26.9785	26.424	25.9434	25.4682	25.0036	24.542	24.0925	23.648	23.2273	22.8811	22.5809	22.274	21.9204	21.5328	21.154	20.7877	20.4338	20.0854	19.7397	19.3984	19.0609	18.7321	18.4214
Patient 27	23.2403	23.2403	23.2403	23.2403	23.2403	23.2403	23.2403	23.2403	23.2403	23.2403	23.2403	23.2403	23.2403	23.2403	23.2403	23.2403	23.2403	23.2403	23.2403	23.2403	23.2403	23.2403	23.2403	23.2403	23.1987	23.0336	22.8186	22.5876	22.2976	21.9259	21.5451	21.1625	20.7842	20.4185	20.0849	19.7619	19.4569	19.1615	18.8762	18.5819	18.2816	17.9898	17.7123	17.4378	17.187	16.9307	16.696	16.4713	16.2426
Patient 28	20.1639	20.1639	20.1639	20.1639	20.1639	20.1639	20.1639	20.1639	20.1639	20.1639	20.1639	20.1639	20.1639	20.1639	20.1639	20.1639	20.1639	20.1639	20.1639	20.1639	20.1639	20.1639	20.1639	20.1639	20.1639	20.1639	20.1639	20.1639	20.1639	20.1639	20.1639	20.1639	20.1639	20.1639	20.1639	20.1639	20.1639	20.1639	20.1639	20.1639	20.1639	20.1639	20.1639	20.1639	20.1639	20.1639	20.1639	20.1639	20.1639
Patient 29	35.7969	35.7969	35.7969	35.7969	35.7969	35.7969	35.7969	35.7969	35.7969	35.7969	35.7969	35.7969	35.7969	35.7969	35.7969	35.7964	35.7597	35.6783	35.576	35.4574	35.3341	35.2131	35.0922	34.9653	34.8303	34.6861	34.536	34.3765	34.2014	34.0069	33.7964	33.5639	33.2878	32.9606	32.6322	32.3183	32.0213	31.7277	31.4226	31.0856	30.7142	30.3208	29.8801	29.454	29.0246	28.5995	28.1608	27.6999	27.1784
Patient 30	30.9791	30.9791	30.9791	30.9791	30.9791	30.9791	30.9791	30.9791	30.9791	30.9717	30.932	30.8819	30.8213	30.7724	30.7283	30.6806	30.6291	30.5736	30.5153	30.4556	30.3942	30.3312	30.2682	30.2053	30.1386	30.0614	29.98	29.8969	29.811	29.7079	29.582	29.4359	29.2883	29.1127	28.8855	28.5965	28.1857	27.7245	27.2508	26.8003	26.3694	25.9443	25.5154	25.0367	24.4864	23.8418	23.0717	22.1984	21.2664
Patient 31	24.3	24.3	24.3	24.3	24.3	24.3	24.3	24.3	24.3	24.3	24.3	24.3	24.3	24.3	24.3	24.3	24.3	24.3	24.3	24.3	24.186	23.8015	23.3353	22.6464	22.0744	21.6129	21.2189	20.8448	20.4001	19.9061	19.403	18.8814	18.352	17.8247	17.316	16.8432	16.3724	15.9236	15.516	15.1331	14.7828	14.4539	14.1393	13.8482	13.5747	13.3101	13.0744	12.8557	12.6453
Patient 32	15.157	15.157	15.157	15.157	15.157	15.157	15.157	15.157	15.157	15.157	15.157	15.157	15.157	15.157	15.157	15.157	15.157	15.157	15.157	15.1554	15.1325	15.0666	14.8841	14.3279	13.2493	12.1816	11.2986	10.4841	9.70579	9.02838	8.47524	8.03874	7.68083	7.37026	7.09531	6.83057	6.59092	6.37011	6.18157	6.00171	5.84123	5.69233	5.55459	5.43423	5.32496	5.23534	5.14998	5.06854	4.99092
Patient 33	38.5928	38.5928	38.5928	38.5928	38.5928	38.5928	38.5928	38.5928	38.5928	38.5928	38.5928	38.5928	38.5928	38.5928	38.5928	38.5928	38.5928	38.5928	38.5928	38.5928	38.5928	38.5928	38.5928	38.5928	38.5928	38.5928	38.5928	38.5928	38.5928	38.5928	38.5928	38.5928	38.5928	38.5928	38.5928	38.5928	38.5928	38.5928	38.5928	38.5928	38.5928	38.5928	38.5928	38.5928	38.5928	38.5928	38.5928	38.5928	38.5928
Patient 34	50	50	50	50	50	50	50	50	50	50	50	50	50	50	50	50	50	50	49.9855	49.9434	49.8974	49.8475	49.7916	49.7302	49.6622	49.5781	49.4631	49.3025	48.9853	48.1347	46.8085	45.5196	44.2819	42.9425	41.5354	40.2405	39.1706	38.2353	37.4023	36.7183	36.121	35.6174	35.1769	34.7634	34.364	33.9715	33.577	33.1802	32.7865
Patient 35	20.1541	20.1541	20.1541	20.1541	20.1541	20.1541	20.1541	20.1541	20.1541	20.1541	20.1541	20.1541	20.1541	20.1541	20.1541	20.1541	20.1541	20.1541	20.1541	20.1541	20.1541	20.1541	20.1541	20.1541	20.1541	20.1541	20.1541	20.1541	20.1541	20.1541	20.1541	20.1541	20.1541	20.1541	20.1541	20.1541	20.1541	20.1528	20.1466	20.1298	20.1003	20.0275	19.9136	19.7604	19.5748	19.3574	19.1106	18.8168	18.4769
Patient 36	25.9	25.9	25.9	25.9	25.9	25.9	25.8787	25.7432	25.6261	25.5586	25.49	25.4267	25.3835	25.3516	25.3217	25.2907	25.2581	25.2236	25.1853	25.1407	25.073	24.9643	24.8183	24.634	24.4236	24.2035	23.9917	23.7942	23.6048	23.3939	23.1574	22.8346	22.3372	21.7385	21.1183	20.5246	19.9736	19.4401	18.9336	18.4483	17.986	17.5535	17.1498	16.7804	16.4369	16.1111	15.8046	15.5032	15.2173
Patient 37	19.0439	19.0439	19.0439	19.0439	19.0439	19.0439	19.0439	19.0439	19.0439	19.0439	19.0436	18.9788	18.7387	18.4255	18.0908	17.6066	16.9971	16.3759	15.7492	15.1562	14.5982	14.0552	13.5125	12.9811	12.4707	12.0001	11.5721	11.185	10.8357	10.526	10.249	9.99838	9.77079	9.56298	9.3684	9.1848	9.01029	8.84566	8.68863	8.53756	8.39126	8.25145	8.11544	7.98319	7.85434	7.72871	7.60798	7.48998	7.37318
Patient 38	26.9	26.9	26.9	26.9	26.9	26.9	26.9	26.9	26.9	26.9	26.9	26.9	26.9	26.9	26.8747	26.8244	26.7638	26.7041	26.6416	26.5671	26.4892	26.417	26.3506	26.2845	26.1726	25.8103	25.1712	24.2894	23.1194	21.9749	21.0411	20.3682	19.9214	19.5727	19.2842	19.0102	18.7492	18.5148	18.3103	18.1141	17.9176	17.7182	17.5167	17.3181	17.1271	16.9368	16.7478	16.5524	16.3543
Patient 39	29.266	29.266	29.266	29.266	29.266	29.266	29.266	29.266	29.266	29.266	29.266	29.266	29.266	29.266	29.266	29.266	29.266	29.266	29.266	29.266	29.266	29.266	29.266	29.266	29.266	29.266	29.266	29.266	29.266	29.266	29.266	29.266	29.266	29.266	29.2644	29.2421	29.2025	29.1593	29.1075	29.03	28.9346	28.8298	28.7127	28.5884	28.4522	28.3134	28.1535	27.9697	27.7611
Patient 40	28.5299	28.5299	28.5299	28.5299	28.5299	28.5299	28.5299	28.5299	28.5299	28.5299	28.5299	28.5299	28.5299	28.5299	28.5299	28.5299	28.5279	28.4947	28.4301	28.3442	28.2405	28.1123	27.9503	27.7605	27.537	27.2027	26.7352	26.1508	25.5111	24.8683	24.2837	23.7448	23.2282	22.7314	22.2514	21.7861	21.3392	20.9097	20.5071	20.1106	19.7322	19.3673	19.0098	18.6643	18.3273	17.9984	17.6788	17.359	17.0504
Patient 41	34.1262	34.1262	34.1262	34.1262	34.1262	34.1262	34.1262	34.1262	34.1262	34.1262	34.1262	34.1262	34.1262	34.1262	34.1262	34.1262	34.1262	34.1262	34.1262	34.1262	34.1262	34.1262	34.1262	34.1259	34.0868	33.8446	33.0269	31.7207	30.2265	28.8596	27.6971	26.5832	25.5497	24.5945	23.7048	22.8974	22.1308	21.4142	20.8183	20.3476	19.9593	19.6206	19.3145	19.0444	18.8011	18.5764	18.3679	18.1683	17.9797
Patient 42	37.6255	37.6255	37.6255	37.6255	37.6255	37.6255	37.6255	37.6255	37.6255	37.6255	37.6255	37.6255	37.6255	37.6255	37.6255	37.6255	37.6255	37.6255	37.6255	37.6255	37.6095	37.3005	36.5117	35.5951	34.8233	34.1694	33.6109	33.1435	32.753	32.4078	32.0812	31.76	31.4422	31.1358	30.8398	30.5486	30.2605	29.9677	29.6628	29.3456	29.0109	28.659	28.2941	27.9238	27.5369	27.1255	26.703	26.2649	25.8085
Patient 43	27.3	27.3	27.3	27.3	27.3	27.3	27.3	27.3	27.3	27.3	27.3	27.3	27.3	27.3	27.3	27.3	27.2994	27.297	27.2706	27.2205	27.1533	27.0805	27.0027	26.9237	26.8415	26.7537	26.6604	26.5555	26.4468	26.2755	26.068	25.7523	25.3565	24.8807	24.4008	23.9196	23.4558	22.9983	22.5594	22.1106	21.6518	21.2056	20.7637	20.38	20.0047	19.6545	19.3216	19.0062	18.721
Patient 44	31.3195	31.3195	31.3195	31.3195	31.3195	31.3195	31.3195	31.3195	31.3067	31.2248	31.0379	30.7621	30.4538	30.1509	29.8395	29.5344	29.2584	29.0053	28.7634	28.5275	28.2943	28.0634	27.8336	27.589	27.3095	26.9904	26.633	26.2355	25.7882	25.2579	24.6189	23.9168	23.2487	22.6637	22.1542	21.7062	21.3027	20.9298	20.5811	20.254	19.9416	19.6365	19.3386	19.0469	18.7568	18.4664	18.1765	17.8866	17.5971
Patient 45	32.0292	32.0292	32.0292	32.0292	32.0292	32.0292	32.0292	32.0292	32.0292	32.0292	32.0292	32.0292	32.0292	32.0292	32.0292	32.0292	32.0292	32.0292	32.0292	32.0292	32.0292	32.0292	32.0292	32.0292	32.0292	32.0292	32.0292	32.0292	32.0292	32.0292	32.0292	32.0289	32.0264	32.022	32.0153	32.0056	31.9926	31.9742	31.9454	31.8981	31.835	31.7549	31.6497	31.5308	31.3847	31.2249	31.0523	30.8702	30.675
Patient 46	30.8784	30.8784	30.8784	30.8784	30.8784	30.8784	30.8784	30.8784	30.8784	30.8784	30.8784	30.8784	30.8784	30.8784	30.8784	30.8784	30.8784	30.8784	30.8784	30.8784	30.8784	30.8784	30.8784	30.8784	30.8784	30.8784	30.8784	30.8648	30.6101	29.8852	28.7362	27.4753	26.2858	25.2541	24.4037	23.6899	23.1029	22.5881	22.1425	21.7409	21.3638	21.0211	20.6972	20.3883	20.0756	19.773	19.4809	19.2027	18.9213
Patient 47	22.8042	22.8042	22.8042	22.8042	22.8042	22.8042	22.8042	22.8042	22.8042	22.8042	22.8042	22.8042	22.8042	22.8042	22.8042	22.8042	22.8042	22.8042	22.8042	22.8042	22.8042	22.8042	22.8042	22.8042	22.8042	22.8042	22.776	22.5785	22.1547	21.4338	20.5745	19.803	19.2061	18.7263	18.2893	17.8918	17.4969	17.0163	16.5026	16.0721	15.7175	15.4166	15.1485	14.9074	14.6782	14.4665	14.2689	14.0769	13.8963
Patient 48	30.311	30.311	30.311	30.311	30.311	30.311	30.311	30.311	30.311	30.311	30.311	30.311	30.311	30.311	30.311	30.311	30.311	30.311	30.311	30.311	30.311	30.311	30.311	30.311	30.311	30.311	30.311	30.3108	30.3106	30.2972	30.2199	30.0314	29.7246	29.3052	28.8406	28.4029	27.9668	27.4106	26.692	25.9067	25.1356	24.4707	23.9707	23.5877	23.2517	22.9466	22.664	22.3892	22.1208
Patient 49	29.2295	29.2295	29.2295	29.2295	29.2295	29.2295	29.2295	29.2295	29.2295	29.2295	29.2295	29.2295	29.2295	29.2295	29.2295	29.2295	29.2295	29.2295	29.2295	29.2295	29.2295	29.2295	29.2295	29.2295	29.2295	29.2295	29.2295	29.2295	29.2295	29.2295	29.2295	29.2273	29.2179	29.1954	29.1544	29.0974	29.0231	28.9232	28.797	28.6482	28.4812	28.3018	28.1181	27.93	27.7388	27.54	27.3303	27.1207	26.9084
Patient 50	23.1519	23.1519	23.1519	23.1519	23.1519	23.1519	23.1519	23.1519	23.1519	23.1519	23.1519	23.1519	23.1519	23.1519	23.1519	23.1519	23.1519	23.1507	23.114	22.9159	22.2766	21.343	20.4127	19.5256	18.5579	17.6377	16.9126	16.3195	15.8127	15.3923	15.0405	14.7547	14.5198	14.3198	14.1485	13.9984	13.8602	13.7332	13.6155	13.5087	13.4025	13.3025	13.2084	13.1199	13.0355	12.9552	12.8732	12.7903	12.7135
Patient 51	18.1117	18.1117	18.1117	18.1117	18.1117	18.1117	18.1117	18.1117	18.1117	18.1117	18.1117	18.1117	18.1117	18.1117	18.1117	18.1117	18.1117	18.1117	18.1117	18.1117	18.1117	18.1117	18.1117	18.1117	18.1117	18.1117	18.1117	18.1117	18.1117	18.1117	18.082	17.8117	17.38	16.9473	16.5866	16.2773	15.9985	15.755	15.5333	15.3312	15.1383	14.961	14.7884	14.6288	14.4668	14.318	14.1725	14.0291	13.8791
Patient 52	35.2	35.2	35.2	35.2	35.2	35.2	35.2	35.2	35.2	35.2	35.2	35.2	35.2	35.2	35.2	35.2	35.1895	35.0317	34.7153	34.0897	33.2518	32.5494	31.8804	31.2091	30.5693	30.0093	29.5122	29.0445	28.5664	28.0611	27.565	27.0916	26.6333	26.2078	25.8005	25.4255	25.0736	24.7271	24.396	24.072	23.7764	23.4843	23.1955	22.9255	22.6524	22.3983	22.1507	21.8952	21.6456
Patient 53	33.4202	33.4202	33.4202	33.4202	33.4202	33.4202	33.4202	33.4202	33.4202	33.4202	33.4202	33.4202	33.4202	33.4202	33.4202	33.4202	33.4202	33.4202	33.4202	33.4202	33.4202	33.4202	33.4195	33.3951	33.3027	33.0417	32.2459	30.855	29.2086	27.6392	26.2187	24.9125	23.7078	22.6333	21.7025	20.8258	20.0632	19.4099	18.8708	18.4254	18.0634	17.7539	17.4714	17.2106	16.9727	16.7557	16.5508	16.3565	16.1729
Patient 54	28.4492	28.4492	28.4492	28.4492	28.4492	28.4492	28.4492	28.4492	28.4492	28.4492	28.4492	28.4492	28.4492	28.4492	28.4492	28.4492	28.4492	28.4492	28.4492	28.4492	28.4492	28.4492	28.4492	28.4492	28.4492	28.4492	28.4443	28.3886	28.253	28.0739	27.8825	27.677	27.4362	27.1589	26.8793	26.6284	26.4103	26.2161	26.0388	25.8753	25.7214	25.573	25.429	25.286	25.1435	25.003	24.8624	24.7219	24.581
Patient 55	38.8605	38.8605	38.8605	38.8605	38.8605	38.8605	38.8605	38.8605	38.8605	38.8605	38.8605	38.8605	38.8605	38.8605	38.8605	38.8605	38.8605	38.8605	38.8605	38.8605	38.8605	38.8605	38.8605	38.8605	38.8605	38.8605	38.8605	38.8605	38.8605	38.8605	38.8605	38.8605	38.8604	38.855	38.8369	38.8049	38.7609	38.7046	38.6308	38.5372	38.4269	38.304	38.1744	38.0423	37.9089	37.7709	37.6239	37.4663	37.2996
Patient 56	15.5	15.5	15.5	15.5	15.5	15.5	15.5	15.5	15.5	15.5	15.5	15.5	15.5	15.5	15.5	15.5	15.5	15.5	15.5	15.5	15.4973	15.4754	15.4263	15.3282	15.1785	14.9678	14.7584	14.5312	14.3123	14.0991	13.8841	13.6691	13.4615	13.2532	13.0466	12.8367	12.6111	12.3797	12.0887	11.675	11.2216	10.7427	10.23	9.66233	9.1306	8.68666	8.31412	8.01334	7.77607
Patient 57	25.1	25.1	25.1	25.1	25.1	25.1	25.1	25.1	25.1	25.1	25.1	25.1	25.1	25.1	25.1	25.1	25.1	25.1	25.1	25.1	25.1	25.1	25.1	25.1	25.1	25.0986	24.9417	24.4305	23.6023	22.5031	21.2071	19.7014	17.9408	16.0186	14.2722	12.816	11.7853	11.1291	10.683	10.3384	10.0596	9.82401	9.62168	9.43911	9.26735	9.11168	8.96276	8.82338	8.69027
Patient 58	20.9337	20.9337	20.9337	20.9337	20.9337	20.9337	20.9337	20.9337	20.9337	20.9337	20.9337	20.9337	20.9337	20.9337	20.9337	20.9337	20.9337	20.9337	20.9337	20.9337	20.9337	20.9337	20.9337	20.9337	20.9337	20.9337	20.9337	20.9337	20.9337	20.9337	20.9337	20.9337	20.9337	20.9337	20.9337	20.9337	20.9337	20.9337	20.9337	20.9337	20.9337	20.9326	20.9277	20.8999	20.8292	20.6752	20.3715	19.9621	19.4634
Patient 59	22.6736	22.6736	22.6736	22.6736	22.6736	22.6736	22.6736	22.6736	22.6736	22.6736	22.6736	22.6736	22.6736	22.6736	22.6736	22.6736	22.6736	22.6736	22.6736	22.6736	22.6736	22.6736	22.6736	22.666	22.5058	22.19	21.8358	21.4948	21.1899	20.9068	20.6444	20.3856	20.137	19.8975	19.6722	19.4507	19.2131	18.9731	18.7402	18.5186	18.3186	18.1136	17.9256	17.7435	17.5685	17.4074	17.2551	17.1118	16.9642
Patient 60	34.9777	34.9777	34.9777	34.9777	34.9777	34.9777	34.9777	34.9777	34.9777	34.9777	34.9777	34.9777	34.9777	34.9777	34.9777	34.9777	34.9777	34.9732	34.9264	34.837	34.7257	34.6138	34.4816	34.3267	34.1607	33.9768	33.7256	32.9875	31.411	29.5669	27.6758	25.9662	24.6345	23.5678	22.7377	22.0435	21.433	20.8954	20.3846	19.8591	19.3454	18.8586	18.4082	17.9911	17.6067	17.2609	16.9405	16.6345	16.3458
Patient 61	29.3896	29.3896	29.3896	29.3896	29.3896	29.3896	29.3896	29.3896	29.3896	29.3896	29.3896	29.3896	29.3896	29.3896	29.3896	29.3896	29.3896	29.3896	29.3896	29.3896	29.3896	29.3896	29.3896	29.3896	29.3896	29.3896	29.3896	29.3896	29.3896	29.3896	29.3896	29.3896	29.3896	29.3896	29.3896	29.3896	29.3896	29.3772	29.078	28.3412	27.4111	26.3918	25.3109	24.3202	23.5223	22.9072	22.4216	22.0089	21.6439
Patient 62	17.6526	17.6526	17.6526	17.6526	17.6526	17.6526	17.6526	17.6526	17.6526	17.6526	17.6526	17.6526	17.6526	17.6526	17.6526	17.6526	17.6526	17.6526	17.6526	17.6526	17.6526	17.6526	17.6526	17.6526	17.6526	17.6526	17.6526	17.6526	17.6526	17.6526	17.6497	17.6344	17.575	17.2854	16.7501	16.0877	15.3874	14.7662	14.1778	13.5594	12.8614	12.1997	11.6381	11.1824	10.8046	10.4756	10.1978	9.95862	9.73977
Patient 63	26.7395	26.7395	26.7395	26.7395	26.7395	26.7395	26.7395	26.7395	26.7395	26.7395	26.7395	26.7282	26.6808	26.621	26.5566	26.4998	26.4442	26.3861	26.3249	26.2598	26.1778	26.0848	25.974	25.7854	25.5297	25.2163	24.9132	24.6449	24.4097	24.1833	23.961	23.737	23.5095	23.284	23.0616	22.8521	22.6463	22.4475	22.2498	22.0555	21.8671	21.6859	21.5143	21.3509	21.1979	21.0535	20.915	20.7832	20.6582
[truncated: 106 more columns]

## Sheet: DVH LeftParotid_BASELINE
Dose(Gy)	0	0.5	1	1.5	2	2.5	3	3.5	4	4.5	5	5.5	6	6.5	7	7.5	8	8.5	9	9.5	10	10.5	11	11.5	12	12.5	13	13.5	14	14.5	15	15.5	16	16.5	17	17.5	18	18.5	19	19.5	20	20.5	21	21.5	22	22.5	23	23.5	24
Patient 1	32.4807	32.4807	32.4807	32.4807	32.4807	32.4807	32.4807	32.4807	32.4807	32.4807	32.4807	32.4807	32.4807	32.4807	32.4807	32.4807	32.4807	32.4807	32.4807	32.4807	32.4807	32.4807	32.4807	32.4807	32.4749	32.4478	32.3868	32.2869	32.1361	31.9315	31.6793	31.3962	31.1103	30.8142	30.4422	29.96	29.4111	28.8687	28.3701	27.8911	27.4027	26.9074	26.423	25.9742	25.5817	25.2402	24.9377	24.663	24.4084
Patient 2	25.2947	25.2947	25.2947	25.2947	25.2947	25.2947	25.2947	25.2947	25.2947	25.2947	25.2947	25.2947	25.2947	25.2947	25.2947	25.2947	25.2947	25.2947	25.2947	25.2947	25.2947	25.2947	25.2947	25.2947	25.2947	25.2947	25.2947	25.2947	25.2947	25.2947	25.2947	25.2947	25.2947	25.2947	25.2947	25.2947	25.2947	25.2947	25.2947	25.2947	25.2943	25.2936	25.2923	25.2887	25.2819	25.2722	25.2594	25.244	25.2253
Patient 3	29	29	29	29	29	29	29	29	29	29	29	29	29	29	29	29	29	29	29	29	29	29	29	29	29	29	28.9934	28.8988	28.6354	28.1966	27.5365	26.394	24.9885	23.6818	22.6593	21.8606	21.2111	20.6767	20.2378	19.8549	19.5025	19.1702	18.8402	18.5155	18.1904	17.8787	17.5771	17.2852	17.0085
Patient 4	38.1	38.1	38.1	38.1	38.1	38.1	38.1	38.1	38.0926	37.9826	37.8153	37.5907	37.3119	37.1338	37.0025	36.8798	36.7586	36.6306	36.4827	36.3182	36.1271	35.8137	35.2167	34.4907	33.8195	33.223	32.6358	32.0254	31.4303	30.8356	30.1951	29.5081	28.8922	28.3827	27.9495	27.5746	27.2271	26.9088	26.598	26.2991	26.0063	25.7277	25.4567	25.1898	24.9267	24.6643	24.4026	24.1444	23.8876
Patient 5	53.7496	53.7496	53.7496	53.7496	53.7496	53.7496	53.7496	53.7496	53.7496	53.7496	53.7496	53.7496	53.7496	53.7496	53.7496	53.7496	53.7496	53.7496	53.7431	53.7166	53.6806	53.6417	53.5995	53.553	53.5007	53.4422	53.3771	53.3013	53.2019	53.0736	52.892	52.6291	52.126	51.4109	50.5912	49.672	48.4875	47.1142	45.692	44.3551	43.1165	41.9617	40.8339	39.6627	38.376	37.1231	35.8962	34.7723	33.7835
Patient 6	17.4017	17.4017	17.4017	17.4017	17.4017	17.4017	17.4017	17.4017	17.4017	17.4017	17.4017	17.4017	17.4017	17.4017	17.4017	17.4017	17.4017	17.4017	17.4017	17.4017	17.4017	17.4017	17.4017	17.4017	17.4017	17.4017	17.4017	17.4017	17.4017	17.4017	17.4017	17.4017	17.4017	17.4017	17.4015	17.3725	17.2796	17.1387	16.9642	16.7699	16.5639	16.3596	16.1369	15.8749	15.5249	15.161	14.8428	14.5337	14.2235
Patient 7	40.1453	40.1453	40.1453	40.1453	40.1453	40.1453	40.1453	40.1453	40.1453	40.1453	40.1453	40.1453	40.1453	40.1453	40.1453	40.1453	40.1453	40.1453	40.1453	40.1453	40.1453	40.1453	40.1453	40.1453	40.1453	40.1453	40.1453	40.1453	40.1453	40.1453	40.1453	40.1429	40.1028	40.0282	39.8709	39.6054	39.3263	39.0541	38.7912	38.5378	38.2816	38.0171	37.7389	37.4322	37.0732	36.6582	36.2151	35.7511	35.2422
Patient 8	39.5823	39.5823	39.5823	39.5823	39.5823	39.5823	39.5823	39.5823	39.5823	39.5823	39.5823	39.5823	39.5823	39.5823	39.5823	39.5823	39.5823	39.5823	39.5823	39.5823	39.5823	39.5823	39.5823	39.5823	39.5823	39.5823	39.5823	39.5823	39.5823	39.5615	39.4545	39.2589	38.9511	38.526	38.0131	37.4531	36.8945	36.3447	35.8433	35.4028	34.9847	34.5916	34.2134	33.8582	33.5158	33.1793	32.8593	32.5363	32.2365
Patient 9	26.3062	26.3062	26.3062	26.3062	26.3062	26.3062	26.3062	26.3062	26.3062	26.3062	26.3062	26.3062	26.3062	26.3062	26.3062	26.3062	26.3062	26.3062	26.3062	26.3062	26.3062	26.3062	26.2691	26.0594	25.7281	25.3354	24.9019	24.4858	24.1123	23.7531	23.3905	23.0213	22.6374	22.2261	21.7913	21.3362	20.8898	20.4621	20.08	19.7545	19.4605	19.1757	18.9134	18.6621	18.4212	18.1811	17.9498	17.7391	17.5168
Patient 10	30.7	30.7	30.7	30.7	30.7	30.7	30.7	30.7	30.7	30.7	30.7	30.7	30.7	30.7	30.7	30.7	30.7	30.7	30.7	30.7	30.7	30.7	30.7	30.7	30.7	30.7	30.7	30.7	30.7	30.7	30.6996	30.6887	30.6436	30.5214	30.3201	30.0308	29.6743	29.3234	28.9982	28.6825	28.397	28.1284	27.8765	27.6358	27.4001	27.1689	26.9405	26.7158	26.5008
Patient 11	15.0715	15.0715	15.0715	15.0715	15.0715	15.0715	15.0715	15.0715	15.0715	15.0715	15.0715	15.0715	15.0715	15.0715	15.0715	15.0715	15.0715	15.0715	15.0715	15.0715	15.0687	15.0169	14.9064	14.7674	14.6085	14.3502	13.88	13.3671	12.8955	12.484	12.1245	11.8201	11.563	11.3248	11.1092	10.9166	10.7347	10.5628	10.4023	10.2439	10.0947	9.9484	9.811	9.66879	9.53308	9.41072	9.29917	9.19447	9.09501
Patient 12	33.5122	33.5122	33.5122	33.5122	33.5122	33.5122	33.5122	33.5122	33.5122	33.5122	33.5122	33.5122	33.5122	33.5122	33.5122	33.5122	33.5122	33.5122	33.5122	33.5122	33.5122	33.5122	33.5122	33.5122	33.5122	33.5122	33.5122	33.5122	33.5122	33.5122	33.5122	33.5122	33.5122	33.5122	33.472	33.2073	32.7683	32.2184	31.5079	30.5758	29.5071	27.8794	26.3027	24.9814	23.8104	22.6981	21.644	20.6191	19.6794
Patient 13	28.9157	28.9157	28.9157	28.9157	28.9157	28.9157	28.9157	28.9157	28.9157	28.9157	28.9157	28.9157	28.9157	28.9157	28.9157	28.9157	28.9157	28.9157	28.9157	28.9157	28.9119	28.7843	28.4297	27.7411	26.6038	25.0645	23.2241	21.3892	19.933	18.808	17.9334	17.2397	16.7102	16.2125	15.7109	15.2485	14.8341	14.4464	14.087	13.7736	13.4761	13.1876	12.9041	12.6397	12.3734	12.1094	11.8486	11.6046	11.3785
Patient 14	27.6589	27.6589	27.6589	27.6589	27.6589	27.6589	27.6589	27.6589	27.6589	27.6589	27.6589	27.6589	27.6589	27.6589	27.6589	27.6589	27.6589	27.6589	27.6589	27.6589	27.6589	27.6589	27.6589	27.6589	27.6409	27.344	26.6884	25.7757	24.7184	23.651	22.4855	21.3117	20.2701	19.3225	18.4273	17.5243	16.6122	15.6684	14.6176	13.5121	12.6403	11.9454	11.4352	11.0405	10.7171	10.4207	10.1635	9.92357	9.69859
Patient 15	14.9599	14.9599	14.9599	14.9599	14.9599	14.9599	14.9599	14.9599	14.9599	14.9599	14.9599	14.9599	14.9599	14.9599	14.9599	14.9599	14.9599	14.9599	14.9599	14.9599	14.9599	14.9599	14.9599	14.9599	14.9599	14.9599	14.9599	14.9599	14.9599	14.9599	14.9599	14.9599	14.9599	14.9599	14.9599	14.9599	14.9599	14.9599	14.9568	14.9193	14.8376	14.7211	14.5896	14.4496	14.2933	14.1043	13.8805	13.6236	13.341
Patient 16	34.1978	34.1978	34.1978	34.1978	34.1978	34.1978	34.1877	34.0166	33.8431	33.6907	33.5695	33.4474	33.3312	33.2168	33.0887	32.9511	32.8269	32.7247	32.6274	32.5247	32.4017	32.2244	31.9688	31.5361	30.686	29.7488	29.118	28.7152	28.375	28.0743	27.8074	27.5518	27.3021	27.0523	26.8058	26.562	26.3283	26.1079	25.9005	25.7137	25.5397	25.3699	25.2099	25.0558	24.897	24.7348	24.573	24.412	24.2531
Patient 17	59.7404	59.7404	59.7404	59.7404	59.7404	59.7404	59.7404	59.7404	59.7404	59.7404	59.7404	59.7404	59.7404	59.7404	59.7404	59.7404	59.7404	59.7404	59.7404	59.7404	59.7404	59.7404	59.7404	59.7404	59.7403	59.7399	59.7388	59.7357	59.7201	59.6745	59.5893	59.4426	59.2478	59.0001	58.6874	58.3365	57.9406	57.5282	57.0959	56.631	56.1244	55.5583	54.9295	54.2399	53.5042	52.688	51.8397	50.8697	49.7082
Patient 18	35.1156	35.1156	35.1156	35.1156	35.1156	35.1156	35.1156	35.1156	35.1156	35.1156	35.1156	35.1156	35.1156	35.1156	35.1156	35.115	35.1024	35.0874	35.0843	35.0595	34.7508	33.7495	32.467	31.4975	30.7858	30.1722	29.4744	28.6436	27.7536	26.9053	26.1957	25.6268	25.1467	24.727	24.3552	24.0191	23.7034	23.3988	23.103	22.8188	22.5493	22.2841	22.0141	21.751	21.5003	21.2413	20.9765	20.7189	20.4629
Patient 19	32.621	32.621	32.621	32.621	32.621	32.621	32.621	32.621	32.621	32.621	32.621	32.621	32.621	32.621	32.621	32.621	32.621	32.621	32.621	32.621	32.621	32.6193	32.5997	32.515	32.3546	32.1492	31.9129	31.6476	31.3583	31.0552	30.7365	30.4042	30.0558	29.6878	29.2974	28.8809	28.451	28.0141	27.5701	27.1209	26.6573	26.1822	25.683	25.1538	24.5867	23.9705	23.3972	22.8496	22.2903
Patient 20	40.7596	40.7596	40.7596	40.7596	40.7596	40.7596	40.7596	40.7596	40.7596	40.7596	40.7596	40.7596	40.7596	40.7596	40.7596	40.7596	40.7596	40.7596	40.7596	40.7596	40.7596	40.7596	40.7596	40.7596	40.7596	40.7596	40.7596	40.7596	40.7596	40.7596	40.7596	40.7596	40.7596	40.7596	40.7596	40.7596	40.7596	40.7596	40.7595	40.7216	40.5387	40.2577	39.9302	39.593	39.2488	38.917	38.6067	38.3012	37.9933
Patient 21	46.8325	46.8325	46.8325	46.8325	46.8325	46.8325	46.8325	46.8325	46.8325	46.8325	46.7704	46.6067	46.4119	46.2266	46.0506	45.8843	45.7066	45.4969	45.237	44.8527	44.2889	43.5866	42.7057	41.6395	40.6243	39.7536	38.9172	38.0517	37.139	36.231	35.3605	34.4995	33.6248	32.7369	31.8804	31.1174	30.453	29.8586	29.3119	28.7968	28.3071	27.8413	27.3948	26.9604	26.5367	26.1274	25.7298	25.3396	24.9589
Patient 22	41.9354	41.9354	41.9354	41.9354	41.9354	41.9354	41.9354	41.9354	41.9354	41.9354	41.9354	41.9354	41.9354	41.9354	41.9354	41.9354	41.9354	41.9354	41.9354	41.9354	41.9354	41.9354	41.9354	41.9165	41.8323	41.589	41.162	40.6902	40.2758	39.9121	39.5768	39.2502	38.9178	38.5437	38.1313	37.7101	37.2705	36.8152	36.3336	35.798	35.2114	34.6203	34.0478	33.5186	33.0379	32.5799	32.1562	31.7684	31.4186
Patient 23	31.2484	31.2484	31.2484	31.2484	31.2484	31.2484	31.2484	31.2484	31.2484	31.2484	31.2484	31.2484	31.2484	31.2484	31.2484	31.2484	31.2484	31.2484	31.2484	31.2484	31.2484	31.2484	31.2484	31.2484	31.2484	31.2484	31.2484	31.2213	30.9321	29.864	27.9315	25.4166	22.897	20.8194	19.1995	17.9116	16.8404	15.9165	15.0997	14.3778	13.7043	13.1179	12.6007	12.1126	11.6503	11.2398	10.8546	10.5037	10.1919
Patient 24	33.8821	33.8821	33.8821	33.8821	33.8821	33.8821	33.8821	33.8821	33.8821	33.8821	33.8821	33.8821	33.8821	33.8821	33.8821	33.8821	33.8821	33.8821	33.8821	33.8821	33.8821	33.8821	33.8821	33.8821	33.8821	33.8821	33.882	33.8789	33.8681	33.8434	33.7786	33.6489	33.465	33.2405	32.9721	32.6495	32.2493	31.7908	31.3343	30.8974	30.4808	30.0888	29.7174	29.3697	29.0472	28.7355	28.4307	28.1349	27.8368
Patient 25	19.5129	19.5129	19.5129	19.5129	19.5129	19.5129	19.5129	19.5129	19.5129	19.5129	19.5129	19.5129	19.5129	19.5129	19.5129	19.5129	19.5129	19.5129	19.5129	19.5129	19.5129	19.5129	19.5127	19.479	19.3018	18.9517	18.3518	17.5305	16.773	15.9426	15.1405	14.4115	13.801	13.2789	12.8312	12.4199	12.0747	11.7449	11.4568	11.1974	10.9311	10.6908	10.4584	10.2271	10.0084	9.80129	9.58169	9.38724	9.1971
Patient 26	29.3748	29.3748	29.3748	29.3748	29.3748	29.3748	29.3748	29.3748	29.3748	29.3748	29.3748	29.3748	29.3748	29.3748	29.3748	29.3748	29.3748	29.3748	29.3748	29.3748	29.3748	29.3748	29.3748	29.3748	29.3748	29.3748	29.3748	29.3726	29.3567	29.3093	29.2083	29.0012	28.6728	28.2803	27.8543	27.3908	26.8927	26.3587	25.7907	25.1865	24.5293	23.8259	23.0973	22.3916	21.741	21.12	20.5224	19.9716	19.4684
Patient 27	27.6995	27.6995	27.6995	27.6995	27.6995	27.6995	27.6995	27.6995	27.6995	27.6995	27.6995	27.6995	27.6995	27.6995	27.6995	27.6995	27.6995	27.6995	27.6995	27.6995	27.6995	27.6995	27.6995	27.6995	27.6995	27.6995	27.6937	27.5779	27.3744	27.1764	26.9888	26.7822	26.5009	26.1601	25.8124	25.454	25.1112	24.7952	24.5042	24.22	23.9506	23.6899	23.4256	23.1744	22.9235	22.6848	22.4496	22.2283	22.0104
Patient 28	17.7825	17.7825	17.7825	17.7825	17.7825	17.7825	17.7825	17.7825	17.7825	17.7825	17.7825	17.7825	17.7825	17.7825	17.7825	17.7825	17.7825	17.7825	17.7825	17.7825	17.7825	17.7825	17.7825	17.7825	17.7825	17.7825	17.7825	17.7825	17.7825	17.7825	17.7825	17.7825	17.7823	17.7646	17.7036	17.5838	17.3269	16.8404	16.1594	15.4032	14.6813	14.0112	13.4031	12.893	12.4541	12.047	11.6435	11.2365	10.8342
Patient 29	32.3354	32.3354	32.3354	32.3354	32.3354	32.3354	32.3354	32.3354	32.3289	32.2671	32.1656	32.0651	31.9671	31.8612	31.7528	31.6495	31.5522	31.4579	31.3605	31.2545	31.1438	31.0292	30.9144	30.8047	30.7027	30.605	30.511	30.4199	30.3311	30.246	30.1625	30.0791	29.9885	29.8753	29.7362	29.5668	29.3633	29.1391	28.8831	28.5854	28.2024	27.7088	27.104	26.3962	25.6667	24.9975	24.3009	23.5307	22.643
Patient 30	27.6422	27.6422	27.6422	27.6422	27.6422	27.6422	27.6422	27.6422	27.6422	27.6422	27.6271	27.5905	27.5416	27.4674	27.4057	27.3481	27.2887	27.2275	27.1677	27.1144	27.0639	27.0111	26.9572	26.9003	26.8377	26.7684	26.6904	26.6032	26.5057	26.3972	26.2831	26.1626	25.9932	25.7561	25.4479	25.0833	24.6575	24.1539	23.6046	23.056	22.5327	22.0375	21.5709	21.1379	20.7255	20.2823	19.7757	19.1618	18.5063
Patient 31	25.2	25.2	25.2	25.2	25.2	25.2	25.2	25.2	25.2	25.2	25.2	25.2	25.2	25.2	25.2	25.2	25.2	25.2	25.2	25.2	25.2	25.1996	25.1967	25.1894	25.1759	25.1547	25.0399	24.813	24.5656	24.2872	23.9427	23.4506	22.8457	22.0684	21.1148	20.1069	19.199	18.4184	17.7372	17.1846	16.69	16.2346	15.795	15.3806	14.9753	14.573	14.1852	13.7897	13.4046
Patient 32	21.1546	21.1546	21.1546	21.1546	21.1546	21.1546	21.1546	21.1546	21.1546	21.1546	21.1546	21.1546	21.1546	21.1546	21.1546	21.1546	21.1546	21.1546	21.1546	21.1546	21.1546	21.1546	21.1546	21.1546	21.1357	21.0315	20.8718	20.6526	20.3558	20.0068	19.6241	19.2469	18.9177	18.6457	18.4061	18.165	17.8194	17.395	16.9521	16.4844	16.0197	15.5503	15.0998	14.6652	14.2891	13.9652	13.6749	13.4144	13.1716
Patient 33	39.3819	39.3819	39.3819	39.3819	39.3819	39.3819	39.3819	39.3819	39.3819	39.3819	39.3819	39.3819	39.3819	39.3819	39.3819	39.3819	39.3819	39.3819	39.3819	39.3819	39.3819	39.3819	39.3819	39.3819	39.3819	39.3769	39.2935	39.1194	38.9265	38.7381	38.5626	38.3754	38.1898	37.995	37.7927	37.5765	37.3519	37.1129	36.8535	36.5856	36.2838	35.9636	35.5667	35.0535	34.4525	33.8135	33.0938	32.2626	31.3848
Patient 34	52	52	52	52	52	52	52	52	52	52	52	52	52	52	52	52	52	52	51.994	51.9397	51.8226	51.6783	51.5212	51.3511	51.11	50.833	50.5715	50.1531	49.5393	48.5761	47.4216	46.309	45.326	44.4242	43.6355	42.8946	42.1595	41.4332	40.7367	40.0847	39.4629	38.9065	38.4103	37.9686	37.5605	37.1421	36.7429	36.3472	35.9636
Patient 35	21.37	21.37	21.37	21.37	21.37	21.37	21.37	21.37	21.37	21.37	21.37	21.37	21.37	21.37	21.37	21.37	21.37	21.37	21.37	21.37	21.37	21.37	21.37	21.37	21.37	21.37	21.37	21.37	21.37	21.37	21.37	21.37	21.37	21.37	21.37	21.37	21.37	21.37	21.3666	21.3141	21.1683	20.9742	20.7597	20.5269	20.2588	19.9588	19.6292	19.2571	18.7931
Patient 36	23.8	23.8	23.8	23.8	23.8	23.8	23.8	23.8	23.8	23.8	23.8	23.8	23.8	23.7966	23.7785	23.7523	23.7227	23.6926	23.6625	23.6309	23.5977	23.5627	23.5263	23.4881	23.4478	23.4009	23.3443	23.2672	23.1761	23.0791	22.9738	22.8618	22.7369	22.6059	22.4487	22.1712	21.9024	21.6448	21.3971	21.1531	20.8953	20.6261	20.3209	19.9701	19.5698	19.0946	18.5838	18.0485	17.519
Patient 37	20.7169	20.7169	20.7169	20.7169	20.7169	20.7169	20.7169	20.7169	20.7169	20.7169	20.7169	20.7169	20.7169	20.7169	20.7169	20.7169	20.7169	20.7169	20.7169	20.7169	20.5785	20.1993	19.6637	18.6516	17.4275	16.4263	15.6546	15.032	14.4997	14.0439	13.6499	13.2988	12.9844	12.7042	12.4532	12.2223	12.0091	11.8073	11.6159	11.4312	11.2581	11.0881	10.9251	10.7737	10.6333	10.4801	10.3448	10.2216	10.0944
Patient 38	28.1	28.1	28.1	28.1	28.1	28.1	28.1	28.1	28.1	28.1	28.1	28.1	28.1	28.1	28.1	28.1	28.1	28.1	28.1	28.1	28.1	28.1	28.1	28.1	28.0334	27.5426	26.3894	25.3231	24.4941	23.8387	23.2915	22.8181	22.4011	22.0174	21.6468	21.3147	21.0122	20.7283	20.4573	20.1962	19.9339	19.6897	19.4468	19.2098	18.979	18.7494	18.5216	18.2905	18.0675
Patient 39	27.2437	27.2437	27.2437	27.2437	27.2437	27.2437	27.2437	27.2437	27.2437	27.2437	27.2437	27.2437	27.2437	27.2437	27.2437	27.2437	27.2437	27.2437	27.2437	27.2437	27.2437	27.2437	27.2437	27.2437	27.2437	27.2437	27.2437	27.2437	27.2437	27.2339	27.1598	27.0114	26.7863	26.4733	26.0699	25.5737	24.9799	24.2669	23.406	22.453	21.4991	20.5707	19.6879	18.8524	18.0924	17.398	16.7583	16.1805	15.6843
Patient 40	34.2502	34.2502	34.2502	34.2502	34.2502	34.2502	34.2502	34.2502	34.2502	34.2502	34.2502	34.2502	34.2502	34.2502	34.2502	34.2502	34.2502	34.2502	34.2456	34.2083	34.1379	34.048	33.9408	33.8194	33.6848	33.5359	33.3738	33.1998	33.0078	32.7911	32.5616	32.3327	32.1057	31.8783	31.653	31.4342	31.2207	31.0164	30.8218	30.6353	30.4563	30.2789	30.0963	29.9065	29.7087	29.5037	29.2929	29.0755	28.848
Patient 41	32.199	32.199	32.199	32.199	32.199	32.199	32.199	32.199	32.199	32.199	32.199	32.199	32.199	32.199	32.199	32.199	32.199	32.1901	32.1426	32.0214	31.6752	30.838	29.4465	27.7301	25.9684	24.1454	22.2809	20.3275	18.2278	16.6703	15.6208	14.8808	14.3065	13.8464	13.4609	13.1325	12.8439	12.5932	12.365	12.1551	11.9567	11.7755	11.6108	11.4576	11.3156	11.1847	11.0582	10.9355	10.8162
Patient 42	38.2399	38.2399	38.2399	38.2399	38.2399	38.2399	38.2399	38.2399	38.2399	38.2399	38.2399	38.2399	38.2399	38.2399	38.2399	38.2399	38.2399	38.2399	38.2399	38.2399	38.2399	38.2399	38.2399	38.2399	38.2399	38.2399	38.2399	38.2337	38.1945	38.1212	38.0336	37.9317	37.8143	37.6804	37.5317	37.3643	37.1649	36.9361	36.6959	36.4482	36.1981	35.9508	35.7006	35.4511	35.2026	34.9514	34.6974	34.4296	34.1389
Patient 43	27.6	27.6	27.6	27.6	27.6	27.6	27.6	27.6	27.6	27.6	27.6	27.6	27.6	27.6	27.6	27.6	27.6	27.6	27.6	27.6	27.6	27.6	27.6	27.6	27.6	27.6	27.6	27.6	27.6	27.6	27.5993	27.5964	27.5833	27.56	27.5137	27.4597	27.2483	26.9764	26.5229	26.0086	25.4336	24.9096	24.4026	23.9664	23.5556	23.2204	22.9172	22.6457	22.4045
Patient 44	34.5701	34.5701	34.5701	34.5701	34.5701	34.5701	34.5701	34.5701	34.5701	34.5701	34.5701	34.5701	34.5701	34.563	34.539	34.5009	34.4549	34.4008	34.3362	34.2617	34.1827	34.1028	34.022	33.9379	33.8487	33.7537	33.6364	33.3565	32.5346	31.3647	30.3753	29.5853	28.9208	28.3531	27.8622	27.4374	27.0616	26.7175	26.3996	26.1049	25.8268	25.5606	25.306	25.0585	24.8156	24.5815	24.3497	24.1197	23.8951
Patient 45	35.4447	35.4447	35.4447	35.4447	35.4447	35.4447	35.4447	35.4447	35.4447	35.4447	35.4447	35.4447	35.4447	35.4447	35.4447	35.4447	35.4447	35.4447	35.4447	35.4447	35.4447	35.4447	35.4447	35.4447	35.4447	35.4447	35.4368	35.4049	35.3633	35.3153	35.26	35.1981	35.1255	35.0202	34.8772	34.7147	34.5456	34.3761	34.2078	34.0407	33.8745	33.7075	33.5331	33.3396	33.0881	32.7548	32.2924	31.7611	31.2375
Patient 46	31.5043	31.5043	31.5043	31.5043	31.5043	31.5043	31.5043	31.5043	31.5043	31.5043	31.5043	31.5043	31.5043	31.5043	31.5043	31.5043	31.5043	31.5043	31.5043	31.5043	31.5043	31.5043	31.5043	31.5043	31.5043	31.5043	31.5043	31.4878	31.2698	30.7406	30.0461	29.3738	28.7648	28.2338	27.7419	27.2443	26.7192	26.1854	25.6486	25.1304	24.6207	24.0933	23.5444	23.0102	22.4592	21.9525	21.4866	21.0642	20.6686
Patient 47	20.4039	20.4039	20.4039	20.4039	20.4039	20.4039	20.4039	20.4039	20.4039	20.4039	20.4039	20.4039	20.4039	20.4039	20.4039	20.4039	20.4039	20.4039	20.4039	20.4039	20.4039	20.403	20.3881	20.3546	20.316	20.2361	20.0598	19.8337	19.6133	19.1868	18.2308	16.9138	15.7119	14.8313	14.1677	13.6389	13.2046	12.8315	12.4933	12.1891	11.9169	11.6739	11.455	11.2527	11.0629	10.8898	10.7263	10.571	10.4242
Patient 48	43.8789	43.8789	43.8789	43.8789	43.8789	43.8789	43.8789	43.8789	43.8789	43.8789	43.8789	43.8789	43.8789	43.8789	43.8789	43.8789	43.8789	43.8789	43.8789	43.8789	43.8781	43.8488	43.734	43.4734	43.0325	42.4331	41.6837	40.7135	39.3973	37.6068	35.4857	33.4414	31.7574	30.435	29.3615	28.4618	27.6767	26.9882	26.3787	25.8284	25.3304	24.8749	24.4581	24.0705	23.7061	23.361	23.0356	22.7249	22.4226
Patient 49	25.8786	25.8786	25.8786	25.8786	25.8786	25.8786	25.8786	25.8786	25.8786	25.8786	25.8786	25.8786	25.8786	25.8786	25.8786	25.8786	25.8786	25.8786	25.8786	25.8786	25.878	25.846	25.7282	25.4729	25.0334	24.4694	23.9608	23.5861	23.2992	23.0543	22.8249	22.6043	22.3906	22.1815	21.9702	21.7526	21.5249	21.2914	21.0665	20.8483	20.6354	20.4307	20.2334	20.0383	19.841	19.6476	19.4574	19.2732	19.0968
Patient 50	23.7813	23.7813	23.7813	23.7813	23.7813	23.7813	23.7813	23.7813	23.7813	23.7813	23.7813	23.7813	23.7813	23.7813	23.7813	23.7813	23.7813	23.7813	23.7813	23.7782	23.7426	23.3944	22.4639	21.1649	19.8292	18.585	17.4145	16.4313	15.7036	15.1222	14.6076	14.1596	13.7726	13.4228	13.0916	12.7779	12.485	12.1761	11.8859	11.5763	11.2824	11.0178	10.7707	10.5472	10.3205	10.1129	9.91581	9.7348	9.55454
Patient 51	18.9961	18.9961	18.9961	18.9961	18.9961	18.9961	18.9961	18.9961	18.9961	18.9961	18.9961	18.9961	18.9961	18.9961	18.9961	18.9961	18.9961	18.9961	18.9961	18.9961	18.9961	18.9961	18.9961	18.9961	18.9961	18.9961	18.9961	18.9961	18.9961	18.9961	18.9961	18.9961	18.9961	18.9837	18.8888	18.7002	18.4611	18.2245	17.9883	17.7278	17.4391	17.0976	16.6569	16.1284	15.6011	15.0973	14.6452	14.2385	13.8773
Patient 52	33.2	33.2	33.2	33.2	33.2	33.2	33.2	33.2	33.2	33.2	33.2	33.2	33.2	33.2	33.1988	33.1908	33.1753	33.1515	33.1166	33.0714	33.0219	32.969	32.9106	32.842	32.76	32.6576	32.5439	32.394	32.1685	31.8816	31.5848	31.2583	30.9291	30.5925	30.2433	29.8749	29.439	29.0154	28.6053	28.2554	27.9489	27.6603	27.3925	27.145	26.9133	26.6902	26.4754	26.2693	26.072
Patient 53	29.7469	29.7469	29.7469	29.7469	29.7469	29.7469	29.7469	29.7469	29.7469	29.7469	29.7469	29.7469	29.7469	29.7063	29.5771	29.4148	29.2692	29.1431	29.0249	28.9062	28.7791	28.6234	28.4333	28.1871	27.7822	27.2153	26.5967	25.9431	25.2333	24.4892	23.6052	22.1366	20.3461	18.6593	17.0223	15.6939	14.7131	13.8919	13.2364	12.697	12.2536	11.8734	11.5489	11.264	11.0169	10.7895	10.5825	10.3899	10.2092
Patient 54	33.7411	33.7411	33.7411	33.7411	33.7411	33.7411	33.7411	33.7411	33.7411	33.7411	33.7411	33.7411	33.7411	33.7411	33.7411	33.7411	33.7411	33.7411	33.7411	33.7411	33.7411	33.7411	33.7333	33.6954	33.5774	33.2097	32.5158	31.6176	30.5882	29.4912	28.4841	27.6728	27.0444	26.5393	26.1008	25.7068	25.3505	25.0243	24.7189	24.4253	24.138	23.855	23.5605	23.2487	22.9213	22.5822	22.2432	21.9003	21.5423
Patient 55	38.3853	38.3853	38.3853	38.3853	38.3853	38.3853	38.3853	38.3853	38.3853	38.3853	38.3853	38.3853	38.3853	38.3853	38.3853	38.3853	38.3853	38.3853	38.3853	38.3853	38.3853	38.3853	38.3853	38.3853	38.3853	38.3853	38.3853	38.3853	38.3852	38.3842	38.3792	38.3653	38.3379	38.2979	38.2496	38.1955	38.1369	38.0741	38.003	37.9016	37.7593	37.597	37.4305	37.2606	37.0873	36.9116	36.7321	36.5443	36.3445
Patient 56	19.7	19.7	19.7	19.7	19.7	19.7	19.7	19.7	19.7	19.7	19.7	19.7	19.7	19.7	19.7	19.7	19.7	19.7	19.7	19.7	19.7	19.7	19.7	19.7	19.7	19.7	19.7	19.7	19.7	19.7	19.7	19.6987	19.6928	19.6729	19.6432	19.6064	19.5629	19.5034	19.4362	19.3463	19.2436	19.1178	18.9763	18.8057	18.6319	18.4256	18.217	17.9826	17.7313
Patient 57	25.3	25.3	25.3	25.3	25.3	25.3	25.3	25.3	25.3	25.3	25.3	25.3	25.3	25.3	25.3	25.3	25.3	25.3	25.3	25.3	25.3	25.3	25.3	25.3	25.3	25.2986	25.2901	25.2671	25.0065	23.6542	20.9004	17.4362	13.5023	10.4381	8.78775	7.81191	7.13698	6.63581	6.23306	5.88225	5.58341	5.32919	5.09762	4.89876	4.71923	4.54983	4.40162	4.27287	4.14573
Patient 58	25.1249	25.1249	25.1249	25.1249	25.1249	25.1249	25.1249	25.1249	25.1249	25.1249	25.1249	25.1249	25.1249	25.1249	25.1249	25.1249	25.1249	25.1249	25.1249	25.1249	25.1249	25.1249	25.1249	25.1249	25.1249	25.1249	25.1249	25.1249	25.1249	25.1249	25.1249	25.1249	25.1249	25.1249	25.1249	25.1249	25.1249	25.1248	25.1207	25.0884	24.9764	24.7907	24.5987	24.408	24.2302	24.0499	23.8677	23.673	23.4715
Patient 59	23.5071	23.5071	23.5071	23.5071	23.5071	23.5071	23.5071	23.5071	23.5071	23.5071	23.5071	23.5071	23.5071	23.5071	23.5071	23.5071	23.5071	23.5071	23.5071	23.5071	23.5071	23.5071	23.4849	23.3557	23.0323	22.3534	21.6502	21.1016	20.619	20.2535	19.9617	19.6917	19.4157	19.1192	18.819	18.5413	18.2925	18.0695	17.8635	17.6678	17.4809	17.3017	17.1304	16.9684	16.8108	16.6622	16.5201	16.3859	16.2543
Patient 60	34.7372	34.7372	34.7372	34.7372	34.7372	34.7372	34.7372	34.7372	34.7372	34.7372	34.7372	34.7372	34.7372	34.7372	34.7372	34.7308	34.6982	34.6422	34.5731	34.4992	34.4221	34.3396	34.2498	34.1533	34.0577	33.9564	33.8411	33.7055	33.5351	33.2611	32.8714	32.4498	32.0181	31.5553	30.974	30.3306	29.6209	28.9747	28.484	28.0371	27.5459	26.9152	26.1136	25.2473	24.4226	23.6793	23.0542	22.5151	22.0148
Patient 61	20.0083	20.0083	20.0083	20.0083	20.0083	20.0083	20.0083	20.0083	20.0083	20.0083	20.0083	20.0083	20.0083	20.0083	20.0083	20.0083	20.0083	20.0083	20.0083	20.0083	20.0083	20.0083	20.0083	20.0083	20.0083	20.0083	20.0083	20.0083	20.0083	20.0073	19.9012	19.5724	18.9513	18.1064	17.19	16.2842	15.4757	14.7933	14.2322	13.7741	13.3872	13.0498	12.7482	12.4743	12.2254	11.9985	11.7821	11.5775	11.3884
Patient 62	16.3005	16.3005	16.3005	16.3005	16.3005	16.3005	16.3005	16.3005	16.3005	16.3005	16.3005	16.3005	16.3005	16.3005	16.3005	16.3005	16.3005	16.3005	16.3005	16.3005	16.3005	16.3005	16.3005	16.3005	16.3005	16.3005	16.2673	16.1131	15.8699	15.5893	15.3021	15.0143	14.7254	14.4333	14.1596	13.9106	13.6848	13.4698	13.2686	13.0869	12.9151	12.7485	12.5905	12.4395	12.284	12.1424	12.0016	11.8601	11.7336
Patient 63	37.599	37.599	37.599	37.599	37.599	37.599	37.599	37.599	37.599	37.599	37.5418	37.3547	37.1742	37.0118	36.8429	36.6624	36.4653	36.2373	35.9042	34.9139	33.513	32.3946	31.432	30.5855	29.8569	29.2168	28.6875	28.2125	27.7651	27.3469	26.9373	26.5448	26.173	25.8068	25.4646	25.1236	24.8049	24.4889	24.188	23.895	23.6027	23.3267	23.049	22.7755	22.5133	22.2485	21.987	21.732	21.4837
[truncated: 106 more columns]

## Sheet: DVH RightParotid_BASELINE(%)
Dose(Gy)	0	0.5	1	1.5	2	2.5	3	3.5	4	4.5	5	5.5	6	6.5	7	7.5	8	8.5	9	9.5	10	10.5	11	11.5	12	12.5	13	13.5	14	14.5	15	15.5	16	16.5	17	17.5	18	18.5	19	19.5	20	20.5	21	21.5	22	22.5	23	23.5	24
Patient 1	100	100	100	100	100	100	100	100	100	100	100	100	100	100	100	100	100	100	100	100	100	99.9795	99.8563	99.5971	99.2117	98.6758	97.9095	96.5312	94.4086	91.9514	89.5731	87.2639	84.7926	82.2367	79.8404	77.9056	76.4346	75.1994	74.1126	73.1028	72.1498	71.2357	70.3239	69.4316	68.5814	67.7779	67.0139	66.2979	65.6306
Patient 2	100	100	100	100	100	100	100	100	100	100	100	100	100	100	100	100	100	100	100	100	100	100	100	100	100	100	100	100	100	100	100	100	100	100	100	100	100	100	100	100	99.9956	99.9784	99.9042	99.7538	99.5024	99.1542	98.669	98.0443	97.2736
Patient 3	100	100	100	100	100	100	100	100	100	100	100	100	100	100	100	100	100	100	100	100	100	100	100	100	100	99.9693	99.4269	98.4905	97.5072	96.5039	95.3993	94.0829	92.3785	90.2594	87.5712	83.8988	80.3819	77.7826	75.7769	74.0288	72.399	70.9165	69.4482	68.0701	66.7578	65.4871	64.235	63.0422	61.8398
Patient 4	100	100	100	100	100	100	99.6034	98.8947	98.4784	98.1373	97.8483	97.6074	97.3706	97.1426	96.8983	96.6327	96.3603	96.0852	95.8169	95.5627	95.3176	95.0708	94.8252	94.5826	94.3256	93.9406	93.2134	91.9496	90.2293	88.1583	85.9042	83.6294	81.4811	79.5137	77.7915	76.2691	74.9487	73.7658	72.7182	71.8059	71.0103	70.3302	69.725	69.1609	68.6793	68.221	67.8113	67.4018	67.0083
Patient 5	100	100	100	100	100	100	100	100	100	100	100	99.9889	99.6085	98.8126	97.999	97.2384	96.5184	95.8947	95.3414	94.8526	94.4258	94.0436	93.6805	93.3138	92.9315	92.5196	92.0796	91.6245	91.1742	90.6889	89.8578	88.5459	86.9059	84.8196	82.3459	80.352	78.7851	77.4816	76.3383	75.2989	74.3305	73.4086	72.5084	71.5987	70.6762	69.7124	68.682	67.6494	66.5996
Patient 6	100	100	100	100	100	100	100	100	100	100	100	100	100	100	100	100	100	100	100	100	100	100	100	100	100	100	100	100	100	100	100	100	100	100	100	100	99.9986	99.9141	99.6496	99.3245	98.9734	98.6034	98.2177	97.8135	97.4136	96.974	96.5149	96.0317	95.5283
Patient 7	100	100	100	100	100	100	100	100	100	100	100	100	100	100	100	100	100	100	100	100	100	100	100	100	99.6762	98.9213	98.297	97.74	97.2955	96.9648	96.6685	96.3735	96.068	95.7226	94.7962	92.1911	87.8727	83.2875	79.3609	76.1446	73.5133	71.3104	69.4462	67.7735	66.2322	64.7924	63.4073	62.0872	60.7836
Patient 8	100	100	100	100	100	100	100	100	100	100	100	100	100	100	100	100	100	100	100	100	99.672	97.3916	92.6836	86.4916	81.2811	77.4923	74.5065	71.9959	70.0087	68.5233	67.2688	66.1445	65.0878	64.0591	63.0651	62.0897	61.18	60.3724	59.6475	58.9731	58.3478	57.7644	57.1999	56.674	56.1667	55.6816	55.2261	54.7803	54.3596
Patient 9	100	100	100	100	100	100	100	100	100	100	100	100	100	100	100	100	100	100	100	100	99.9974	99.8727	98.2456	94.3319	91.1631	88.4371	85.4435	82.4716	79.8633	77.5936	75.5713	73.695	72.0565	70.5128	69.0831	67.66	66.3122	64.9536	63.6053	62.2609	60.9309	59.6207	58.2909	57.1206	56.0057	54.9114	53.7971	52.7634	51.7357
Patient 10	100	100	100	100	100	100	100	100	100	100	100	100	100	100	100	100	100	100	100	100	100	100	100	100	100	100	100	100	99.8045	99.2566	98.3998	97.2918	95.8315	94.229	92.3603	89.7188	86.5454	83.4771	80.9557	78.9147	77.0953	75.4318	73.8573	72.327	70.7769	69.2886	67.9239	66.658	65.4462
Patient 11	100	100	100	100	100	100	100	100	100	100	100	100	100	100	100	100	100	100	100	100	100	99.9971	99.8618	99.2619	97.8653	95.7876	93.2167	90.6742	88.6299	86.9175	85.2687	83.8129	82.5271	81.3425	80.2403	79.2017	78.2331	77.3089	76.4248	75.5721	74.7711	73.9828	73.2185	72.4824	71.7704	71.0685	70.3851	69.722	69.0832
Patient 12	100	100	100	100	100	100	100	100	100	100	100	100	100	100	100	100	100	100	100	100	100	100	100	100	100	100	100	100	100	100	100	99.9999	99.8744	99.0498	97.187	94.3077	90.2069	85.0772	79.4491	73.5069	67.5938	62.1942	57.5269	53.3895	49.6557	46.3833	43.6594	41.4723	39.6999
Patient 13	100	100	100	100	100	100	100	100	100	100	100	100	100	100	100	100	100	100	100	100	100	100	100	99.9219	99.2789	98.1122	96.483	94.1472	91.089	88.0357	85.1679	82.6084	80.3647	78.2538	76.2015	74.0908	72.2174	70.5679	69.1134	67.8209	66.6602	65.6226	64.6976	63.8431	63.089	62.3644	61.6935	61.0634	60.4469
Patient 14	100	100	100	100	100	100	100	100	100	100	100	100	100	100	100	100	100	100	100	100	100	100	100	100	100	100	100	100	99.9991	99.868	99.2151	98.1407	96.7327	94.7967	92.0358	88.5682	84.5353	80.7551	77.332	74.2053	71.6427	69.3668	67.343	65.5979	64.0545	62.7026	61.4445	60.3731	59.4104
Patient 15	100	100	100	100	100	100	100	100	100	100	100	100	100	100	100	100	100	100	100	100	100	100	100	100	100	100	100	100	100	100	100	100	100	99.9845	99.7791	99.1338	97.8363	96.2764	94.6446	93.0672	91.1992	89.238	87.1734	84.8144	82.1713	79.2733	76.2488	73.0583	69.5567
Patient 16	100	100	100	100	100	100	100	100	100	100	100	99.9789	99.7872	99.4636	99.0156	98.5404	98.0875	97.6605	97.2369	96.795	96.3504	95.8973	95.3598	94.5146	93.3025	92.047	90.9176	89.9485	89.145	88.4392	87.757	87.0903	86.3829	85.6625	84.8423	83.94	82.9421	81.8234	80.6675	79.5483	78.4872	77.481	76.5269	75.6002	74.667	73.7184	72.7065	71.6047	70.4646
Patient 17	100	100	100	100	100	100	100	100	100	100	100	100	100	100	100	100	100	100	100	100	100	100	100	100	100	99.9909	99.8679	99.6	99.1919	98.6895	98.1263	97.5034	96.8287	96.0632	95.2117	94.3112	93.3707	92.3807	91.3751	90.355	89.3003	88.2135	87.0307	85.7663	84.4419	83.093	81.7314	80.1358	78.3155
Patient 18	100	100	100	100	100	100	100	100	100	100	100	100	100	100	100	100	100	100	100	99.995	99.7651	99.1004	98.2622	97.5324	96.8789	96.1853	95.188	93.5454	91.0089	87.8732	84.9691	82.703	80.9433	79.5214	78.3251	77.2705	76.3318	75.4813	74.6978	73.9703	73.2786	72.6127	71.9548	71.2941	70.6434	69.9982	69.3339	68.6787	68.051
Patient 19	100	100	100	100	100	100	100	100	100	100	100	100	100	100	100	100	100	100	100	100	100	100	100	100	100	100	99.9999	99.9546	99.81	99.5465	99.1755	98.7378	98.2508	97.7221	97.2218	96.6998	96.1591	95.5793	94.8908	94.0677	93.0189	91.735	90.2451	88.4906	86.5059	84.2798	81.7846	79.0574	76.066
Patient 20	100	100	100	100	100	100	100	100	100	100	100	100	100	100	100	100	100	100	100	100	100	100	100	100	100	100	99.9958	99.157	96.4675	93.0309	89.3842	85.7253	82.7758	80.4731	78.6806	77.0389	75.5038	73.9853	72.4135	70.8705	69.3637	67.927	66.5039	65.1327	63.8598	62.6353	61.4198	60.2666	59.1178
Patient 21	100	100	100	100	100	100	100	100	100	100	100	100	100	100	100	100	100	100	100	100	100	99.814	98.4514	95.5585	91.9562	88.2423	84.7422	81.673	79.1297	77.0641	75.3658	73.9096	72.6182	71.4566	70.4118	69.4519	68.5603	67.7275	66.939	66.1857	65.458	64.7508	64.0672	63.4077	62.7609	62.1295	61.5138	60.9058	60.3129
Patient 22	100	100	100	100	100	100	100	100	99.9777	99.8439	99.5618	99.1314	98.5024	97.7527	96.9594	96.0971	95.1285	94.0443	92.9055	91.7633	90.6299	89.4803	88.2911	87.0377	85.6604	84.109	82.2532	79.9708	77.3771	74.821	72.5417	70.5384	68.7828	67.2257	65.8177	64.542	63.3782	62.2885	61.2664	60.3267	59.4708	58.6912	57.967	57.2885	56.6505	56.0392	55.4472	54.8732	54.3118
Patient 23	100	100	100	100	100	100	100	100	100	100	100	100	100	100	100	100	100	100	100	100	100	100	100	100	99.9989	99.914	99.2977	97.5011	94.9501	92.0467	89.0603	86.0888	83.2312	80.5024	77.8369	75.1551	72.3438	69.4856	66.7444	64.1217	61.7147	59.5323	57.5194	55.6848	53.9846	52.4846	51.1096	49.9237	48.8171
Patient 24	100	100	100	100	100	100	100	100	100	100	100	100	100	100	100	100	100	100	100	100	100	100	100	100	100	99.9977	99.988	99.9544	99.8634	99.7125	99.5241	99.3036	99.0315	98.6156	97.9892	97.1836	96.194	94.9381	93.4163	91.7728	90.159	88.6637	87.3118	86.0813	84.951	83.8813	82.861	81.8495	80.805
Patient 25	100	100	100	100	100	100	100	100	100	100	100	100	100	100	100	100	100	100	100	100	100	100	100	100	99.9202	99.5697	98.9114	97.9427	96.7331	95.4196	94.0225	92.7038	91.3383	89.9539	88.5908	87.2113	85.747	84.2029	82.3968	80.616	78.9567	77.407	75.9331	74.5197	73.2221	71.9554	70.7077	69.434	68.1461
Patient 26	100	100	100	100	100	100	100	100	100	100	100	100	100	100	100	100	100	100	100	100	100	100	100	99.867	98.5601	95.5292	92.5889	90.6858	89.0365	87.4056	85.8111	84.2268	82.6843	81.1587	79.7147	78.5267	77.4963	76.4431	75.2295	73.8995	72.5993	71.3423	70.1275	68.932	67.7454	66.5742	65.416	64.2875	63.2214
Patient 27	100	100	100	100	100	100	100	100	100	100	100	100	100	100	100	100	100	100	100	100	100	100	100	100	99.8211	99.1104	98.1856	97.1916	95.9436	94.3443	92.7058	91.0594	89.4318	87.8581	86.4228	85.0329	83.7204	82.4494	81.2217	79.9556	78.6633	77.4078	76.2138	75.0326	73.9534	72.8504	71.8408	70.8738	69.8896
Patient 28	100	100	100	100	100	100	100	100	100	100	100	100	100	100	100	100	100	100	100	100	100	100	100	100	100	100	100	100	100	100	100	100	100	100	100	100	100	100	100	100	100	100	100	100	100	100	100	100	100
Patient 29	100	100	100	100	100	100	100	100	100	100	100	100	100	100	100	99.9985	99.8959	99.6685	99.3828	99.0514	98.707	98.369	98.0313	97.6767	97.2997	96.8967	96.4776	96.0318	95.5428	94.9994	94.4113	93.7618	92.9906	92.0767	91.1592	90.2823	89.4525	88.6324	87.7802	86.8388	85.8011	84.7021	83.471	82.2808	81.0812	79.8936	78.6681	77.3805	75.9238
Patient 30	100	100	100	100	100	100	100	100	100	99.9763	99.8481	99.6863	99.4908	99.3331	99.1905	99.0365	98.8702	98.6913	98.503	98.3104	98.1123	97.9088	97.7052	97.5023	97.2871	97.0377	96.7752	96.5069	96.2296	95.8966	95.4902	95.0188	94.5422	93.9754	93.2421	92.3093	90.9832	89.4942	87.9653	86.5111	85.12	83.7478	82.3635	80.8181	79.0419	76.961	74.4751	71.6562	68.6478
Patient 31	100	100	100	100	100	100	100	100	100	100	100	100	100	100	100	100	100	100	100	100	99.531	97.9487	96.03	93.1952	90.8412	88.9421	87.3207	85.7812	83.9512	81.9182	79.8479	77.7012	75.5226	73.3528	71.2592	69.3137	67.376	65.5294	63.852	62.2761	60.8344	59.4812	58.1864	56.9883	55.8628	54.774	53.8041	52.9043	52.0382
Patient 32	100	100	100	100	100	100	100	100	100	100	100	100	100	100	100	100	100	100	100	99.9898	99.8387	99.4036	98.1996	94.5303	87.4142	80.3699	74.5438	69.1703	64.0352	59.5659	55.9165	53.0366	50.6753	48.6263	46.8123	45.0656	43.4845	42.0276	40.7837	39.5971	38.5383	37.5559	36.6471	35.8531	35.1321	34.5408	33.9777	33.4404	32.9283
Patient 33	100	100	100	100	100	100	100	100	100	100	100	100	100	100	100	100	100	100	100	100	100	100	100	100	100	100	100	100	100	100	100	100	100	100	100	100	100	100	100	100	100	100	100	100	100	100	100	100	100
Patient 34	100	100	100	100	100	100	100	100	100	100	100	100	100	100	100	100	100	100	99.971	99.8869	99.7948	99.6951	99.5833	99.4605	99.3244	99.1562	98.9261	98.605	97.9707	96.2694	93.6169	91.0391	88.5638	85.8851	83.0707	80.481	78.3412	76.4707	74.8047	73.4366	72.2421	71.2347	70.3537	69.5267	68.728	67.943	67.1541	66.3604	65.5731
Patient 35	100	100	100	100	100	100	100	100	100	100	100	100	100	100	100	100	100	100	100	100	100	100	100	100	100	100	100	100	100	100	100	100	100	100	100	100	100	99.9938	99.9628	99.8798	99.733	99.3719	98.8068	98.0469	97.1257	96.0471	94.8223	93.3648	91.6783
Patient 36	100	100	100	100	100	100	99.9178	99.3947	98.9425	98.6817	98.4168	98.1725	98.0058	97.8827	97.7672	97.6473	97.5216	97.3883	97.2405	97.0685	96.8068	96.3872	95.8234	95.112	94.2997	93.4498	92.6322	91.8694	91.1384	90.3239	89.411	88.1646	86.2441	83.9324	81.5377	79.2456	77.1182	75.0582	73.1027	71.2291	69.4441	67.7742	66.2156	64.7891	63.463	62.2052	61.0217	59.8578	58.7542
Patient 37	100	100	100	100	100	100	100	100	100	100	99.9985	99.6581	98.3978	96.7531	94.9953	92.4529	89.2524	85.9906	82.6997	79.5856	76.6558	73.8043	70.9547	68.1641	65.4842	63.0128	60.7656	58.733	56.8985	55.2724	53.818	52.5018	51.3068	50.2155	49.1938	48.2297	47.3133	46.4488	45.6243	44.831	44.0628	43.3286	42.6145	41.92	41.2434	40.5837	39.9497	39.3301	38.7168
Patient 38	100	100	100	100	100	100	100	100	100	100	100	100	100	100	99.9058	99.7189	99.4935	99.2717	99.0394	98.7625	98.473	98.2045	97.9576	97.712	97.2959	95.9489	93.5733	90.295	85.9458	81.6912	78.2196	75.7184	74.0574	72.7611	71.6886	70.67	69.6996	68.8282	68.068	67.3388	66.6083	65.8669	65.1178	64.3796	63.6697	62.962	62.2595	61.5331	60.7967
Patient 39	100	100	100	100	100	100	100	100	100	100	100	100	100	100	100	100	100	100	100	100	100	100	100	100	100	100	100	100	100	100	100	100	100	100	99.9944	99.9184	99.7831	99.6353	99.4585	99.1936	98.8675	98.5094	98.1094	97.6845	97.2192	96.7452	96.1987	95.5706	94.8579
Patient 40	100	100	100	100	100	100	100	100	100	100	100	100	100	100	100	100	99.993	99.8767	99.65	99.3492	98.9854	98.5363	97.9685	97.3031	96.5197	95.3478	93.7093	91.6608	89.4186	87.1656	85.1164	83.2277	81.4168	79.6757	77.9931	76.3621	74.7957	73.2905	71.8791	70.4896	69.163	67.8842	66.6311	65.42	64.2387	63.0861	61.9657	60.8447	59.7631
Patient 41	100	100	100	100	100	100	100	100	100	100	100	100	100	100	100	100	100	100	100	100	100	100	100	99.9993	99.8847	99.175	96.7788	92.9514	88.5728	84.5673	81.1608	77.8968	74.8683	72.0692	69.4623	67.0963	64.85	62.75	61.0039	59.6245	58.4866	57.4942	56.5972	55.8058	55.0929	54.4343	53.8235	53.2387	52.686
Patient 42	100	100	100	100	100	100	100	100	100	100	100	100	100	100	100	100	100	100	100	100	99.9573	99.1362	97.0396	94.6036	92.5522	90.8143	89.3302	88.0879	87.0501	86.1326	85.2645	84.4109	83.5662	82.7519	81.9651	81.1911	80.4255	79.6471	78.8369	77.994	77.1043	76.1691	75.1992	74.215	73.1867	72.0934	70.9705	69.8061	68.593
Patient 43	100	100	100	100	100	100	100	100	100	100	100	100	100	100	100	100	99.9978	99.9889	99.8925	99.7087	99.4627	99.1961	98.9109	98.6217	98.3204	97.9989	97.6572	97.273	96.8747	96.2472	95.4873	94.3306	92.881	91.1383	89.3804	87.6174	85.9187	84.2428	82.6353	80.9912	79.3106	77.6763	76.0574	74.6521	73.2774	71.9945	70.7753	69.6196	68.575
Patient 44	100	100	100	100	100	100	100	100	99.959	99.6976	99.1009	98.2203	97.2357	96.2686	95.2743	94.3003	93.4191	92.6109	91.8385	91.0854	90.3407	89.6034	88.8697	88.0888	87.1963	86.1775	85.0363	83.7672	82.3389	80.6459	78.6054	76.364	74.2308	72.3627	70.7361	69.3056	68.0174	66.8266	65.7133	64.6689	63.6714	62.6973	61.7461	60.8148	59.8885	58.9612	58.0357	57.1099	56.1858
Patient 45	100	100	100	100	100	100	100	100	100	100	100	100	100	100	100	100	100	100	100	100	100	100	100	100	100	100	100	100	100	100	100	99.9989	99.9911	99.9773	99.9566	99.9263	99.8857	99.828	99.7381	99.5904	99.3934	99.1435	98.8151	98.4437	97.9876	97.4888	96.9499	96.3812	95.7719
Patient 46	100	100	100	100	100	100	100	100	100	100	100	100	100	100	100	100	100	100	100	100	100	100	100	100	100	100	100	99.956	99.1312	96.7837	93.0624	88.9791	85.1269	81.7857	79.0318	76.7201	74.8189	73.1518	71.7089	70.4082	69.1867	68.0772	67.028	66.0277	65.0151	64.0352	63.089	62.1882	61.2767
Patient 47	100	100	100	100	100	100	100	100	100	100	100	100	100	100	100	100	100	100	100	100	100	100	100	100	100	100	99.8765	99.0103	97.1521	93.9908	90.2226	86.8395	84.2218	82.1179	80.2014	78.4585	76.7269	74.6194	72.3665	70.4788	68.9239	67.6044	66.4288	65.3712	64.3665	63.438	62.5715	61.7297	60.9375
Patient 48	100	100	100	100	100	100	100	100	100	100	100	100	100	100	100	100	100	100	100	100	100	100	100	100	100	100	100	99.9995	99.9988	99.9546	99.6994	99.0775	98.0654	96.6818	95.149	93.7051	92.2663	90.4314	88.0606	85.4696	82.9256	80.7321	79.0826	77.8189	76.7104	75.704	74.7715	73.8649	72.9794
Patient 49	100	100	100	100	100	100	100	100	100	100	100	100	100	100	100	100	100	100	100	100	100	100	100	100	100	100	100	100	100	100	100	99.9923	99.9603	99.8832	99.7428	99.548	99.2938	98.9521	98.5203	98.0111	97.44	96.8262	96.1975	95.5541	94.9001	94.2199	93.5024	92.7854	92.0589
Patient 50	100	100	100	100	100	100	100	100	100	100	100	100	100	100	100	100	100	99.9947	99.8363	98.9807	96.2193	92.1868	88.1686	84.337	80.1572	76.1825	73.0507	70.4888	68.2997	66.4842	64.9647	63.73	62.7155	61.8516	61.1117	60.4634	59.8663	59.318	58.8093	58.3483	57.8896	57.4574	57.0511	56.6691	56.3042	55.9575	55.6032	55.245	54.9136
Patient 51	100	100	100	100	100	100	100	100	100	100	100	100	100	100	100	100	100	100	100	100	100	100	100	100	100	100	100	100	100	100	99.8364	98.3439	95.9605	93.5714	91.5795	89.872	88.3327	86.9881	85.7642	84.6483	83.5834	82.6043	81.6514	80.7704	79.8754	79.054	78.2506	77.4587	76.6308
Patient 52	100	100	100	100	100	100	100	100	100	100	100	100	100	100	100	100	99.9702	99.5219	98.6229	96.8458	94.4654	92.4698	90.5694	88.6622	86.8447	85.2537	83.8415	82.5127	81.1545	79.719	78.3097	76.9647	75.6629	74.4541	73.297	72.2316	71.2318	70.2474	69.3068	68.3864	67.5465	66.7168	65.8962	65.1293	64.3535	63.6315	62.928	62.2022	61.4933
Patient 53	100	100	100	100	100	100	100	100	100	100	100	100	100	100	100	100	100	100	100	100	100	100	99.9978	99.9249	99.6483	98.8674	96.4862	92.3244	87.3979	82.702	78.4516	74.5432	70.9386	67.7234	64.9382	62.315	60.0329	58.0782	56.4651	55.1324	54.0492	53.1231	52.2778	51.4976	50.7857	50.1364	49.5233	48.9418	48.3926
Patient 54	100	100	100	100	100	100	100	100	100	100	100	100	100	100	100	100	100	100	100	100	100	100	100	100	100	100	99.9829	99.7873	99.3106	98.681	98.0082	97.2858	96.4395	95.4648	94.482	93.5999	92.8332	92.1508	91.5273	90.9529	90.4117	89.8903	89.3841	88.8813	88.3804	87.8867	87.3925	86.8985	86.4033
Patient 55	100	100	100	100	100	100	100	100	100	100	100	100	100	100	100	100	100	100	100	100	100	100	100	100	100	100	100	100	100	100	100	100	99.9998	99.9859	99.9393	99.8569	99.7437	99.5988	99.409	99.168	98.8843	98.5679	98.2343	97.8946	97.5513	97.1961	96.8177	96.4121	95.9834
Patient 56	100	100	100	100	100	100	100	100	100	100	100	100	100	100	100	100	100	100	100	100	99.9828	99.8416	99.5243	98.8919	97.9258	96.5665	95.2155	93.7494	92.3374	90.9618	89.5748	88.188	86.8485	85.5042	84.1719	82.8171	81.362	79.8693	77.9916	75.3228	72.3973	69.3076	65.9999	62.3376	58.9071	56.043	53.6395	51.699	50.1682
Patient 57	100	100	100	100	100	100	100	100	100	100	100	100	100	100	100	100	100	100	100	100	100	100	100	100	100	99.9944	99.3695	97.3326	94.0329	89.6539	84.4906	78.4918	71.4774	63.8192	56.8613	51.0599	46.9533	44.3389	42.5618	41.1888	40.0779	39.1395	38.3334	37.606	36.9217	36.3015	35.7082	35.1529	34.6226
Patient 58	100	100	100	100	100	100	100	100	100	100	100	100	100	100	100	100	100	100	100	100	100	100	100	100	100	100	100	100	100	100	100	100	100	100	100	100	100	100	100	100	100	99.9948	99.9714	99.8385	99.5009	98.765	97.3144	95.3585	92.9762
Patient 59	100	100	100	100	100	100	100	100	100	100	100	100	100	100	100	100	100	100	100	100	100	100	100	99.9666	99.2602	97.8673	96.305	94.8009	93.4562	92.2076	91.0504	89.9091	88.8124	87.7564	86.7627	85.7859	84.7377	83.6792	82.6522	81.6746	80.7927	79.8884	79.0594	78.256	77.4844	76.774	76.1021	75.47	74.8191
Patient 60	100	100	100	100	100	100	100	100	100	100	100	100	100	100	100	100	100	99.9873	99.8536	99.5979	99.2798	98.9598	98.5817	98.1389	97.6643	97.1387	96.4204	94.3101	89.8031	84.5309	79.1244	74.2365	70.4293	67.3796	65.0065	63.0218	61.2763	59.7394	58.2788	56.7765	55.3078	53.9162	52.6283	51.4361	50.3371	49.3485	48.4322	47.5574	46.7321
Patient 61	100	100	100	100	100	100	100	100	100	100	100	100	100	100	100	100	100	100	100	100	100	100	100	100	100	100	100	100	100	100	100	100	100	100	100	100	100	99.9579	98.9398	96.4328	93.268	89.7998	86.1221	82.7511	80.0362	77.9433	76.2909	74.8866	73.6447
Patient 62	100	100	100	100	100	100	100	100	100	100	100	100	100	100	100	100	100	100	100	100	100	100	100	100	100	100	100	100	100	100	99.9837	99.8971	99.5602	97.9201	94.8872	91.1349	87.168	83.6488	80.3156	76.8123	72.8585	69.1097	65.9288	63.3472	61.2068	59.3434	57.7695	56.4145	55.1748
Patient 63	100	100	100	100	100	100	100	100	100	100	100	99.9579	99.7804	99.557	99.3161	99.1035	98.8958	98.6785	98.4495	98.2062	97.8993	97.5518	97.1374	96.4322	95.4758	94.3035	93.1702	92.1666	91.287	90.4404	89.609	88.7716	87.9206	87.0771	86.2454	85.4621	84.6923	83.9489	83.2097	82.4829	81.7783	81.1008	80.459	79.8478	79.2757	78.7358	78.2175	77.725	77.2573
[truncated: 106 more columns]

## Sheet: DVH LeftParotid_BASELINE(%)
Dose(Gy)	0	0.5	1	1.5	2	2.5	3	3.5	4	4.5	5	5.5	6	6.5	7	7.5	8	8.5	9	9.5	10	10.5	11	11.5	12	12.5	13	13.5	14	14.5	15	15.5	16	16.5	17	17.5	18	18.5	19	19.5	20	20.5	21	21.5	22	22.5	23	23.5	24
Patient 1	100	100	100	100	100	100	100	100	100	100	100	100	100	100	100	100	100	100	100	100	100	100	100	100	99.982	99.8987	99.7109	99.4032	98.9391	98.3092	97.5327	96.661	95.7809	94.8693	93.724	92.2394	90.5493	88.8795	87.3446	85.8696	84.366	82.841	81.3497	79.9679	78.7596	77.7082	76.7769	75.9311	75.1475
Patient 2	100	100	100	100	100	100	100	100	100	100	100	100	100	100	100	100	100	100	100	100	100	100	100	100	100	100	100	100	100	100	100	100	100	100	100	100	100	100	100	100	99.9984	99.9956	99.9903	99.976	99.9495	99.911	99.8601	99.7994	99.7256
Patient 3	100	100	100	100	100	100	100	100	100	100	100	100	100	100	100	100	100	100	100	100	100	100	100	100	100	100	99.9773	99.6509	98.7428	97.2298	94.9536	91.0139	86.1671	81.6615	78.1354	75.3814	73.1416	71.299	69.7854	68.4653	67.25	66.104	64.9663	63.8467	62.7255	61.6506	60.6108	59.6043	58.65
Patient 4	100	100	100	100	100	100	100	100	99.9807	99.6919	99.2527	98.6633	97.9314	97.4641	97.1194	96.7973	96.4792	96.1432	95.7551	95.3233	94.8219	93.9992	92.4323	90.5269	88.7652	87.1995	85.6584	84.0563	82.4942	80.9334	79.2523	77.4492	75.8326	74.4952	73.3582	72.3743	71.4621	70.6268	69.8111	69.0266	68.2581	67.5267	66.8156	66.115	65.4243	64.7356	64.0489	63.3712	62.697
Patient 5	100	100	100	100	100	100	100	100	100	100	100	100	100	100	100	100	100	100	99.9877	99.9385	99.8715	99.7993	99.7207	99.6341	99.5369	99.428	99.3069	99.1658	98.981	98.7423	98.4045	97.9152	96.9793	95.6488	94.1238	92.4137	90.2099	87.655	85.009	82.5217	80.2173	78.0689	75.9705	73.7915	71.3977	69.0668	66.7841	64.6932	62.8535
Patient 6	100	100	100	100	100	100	100	100	100	100	100	100	100	100	100	100	100	100	100	100	100	100	100	100	100	100	100	100	100	100	100	100	100	100	99.999	99.8321	99.2986	98.4889	97.4862	96.3691	95.1856	94.0114	92.7316	91.2264	89.2149	87.1239	85.2953	83.5191	81.7364
Patient 7	100	100	100	100	100	100	100	100	100	100	100	100	100	100	100	100	100	100	100	100	100	100	100	100	100	100	100	100	100	100	100	99.994	99.894	99.7082	99.3166	98.655	97.9598	97.2818	96.6269	95.9956	95.3576	94.6988	94.0059	93.2419	92.3476	91.3139	90.2101	89.0541	87.7866
Patient 8	100	100	100	100	100	100	100	100	100	100	100	100	100	100	100	100	100	100	100	100	100	100	100	100	100	100	100	100	100	99.9475	99.6771	99.1829	98.4054	97.3312	96.0356	94.6208	93.2096	91.8206	90.5537	89.4409	88.3848	87.3916	86.4362	85.5388	84.6736	83.8236	83.0152	82.1991	81.4417
Patient 9	100	100	100	100	100	100	100	100	100	100	100	100	100	100	100	100	100	100	100	100	100	100	99.8589	99.0617	97.8023	96.3093	94.6616	93.08	91.6599	90.2946	88.916	87.5127	86.0533	84.4898	82.8371	81.1069	79.4102	77.7842	76.3319	75.0942	73.9766	72.8941	71.8968	70.9417	70.0259	69.1134	68.2341	67.4331	66.588
Patient 10	100	100	100	100	100	100	100	100	100	100	100	100	100	100	100	100	100	100	100	100	100	100	100	100	100	100	100	100	100	100	99.9987	99.9632	99.8164	99.4184	98.7625	97.8202	96.6588	95.516	94.4567	93.4285	92.4985	91.6235	90.8029	90.0188	89.2511	88.4981	87.754	87.0222	86.3218
Patient 11	100	100	100	100	100	100	100	100	100	100	100	100	100	100	100	100	100	100	100	100	99.9814	99.6376	98.9044	97.9821	96.9278	95.2141	92.0943	88.6916	85.5625	82.8316	80.4468	78.4271	76.721	75.1408	73.7098	72.4319	71.2252	70.0847	69.0195	67.9689	66.9788	66.008	65.0964	64.1528	63.2524	62.4405	61.7004	61.0057	60.3458
Patient 12	100	100	100	100	100	100	100	100	100	100	100	100	100	100	100	100	100	100	100	100	100	100	100	100	100	100	100	100	100	100	100	100	100	100	99.8801	99.0902	97.7802	96.1393	94.0192	91.2379	88.0489	83.1918	78.4867	74.544	71.0497	67.7309	64.5853	61.527	58.7231
Patient 13	100	100	100	100	100	100	100	100	100	100	100	100	100	100	100	100	100	100	100	100	99.9869	99.5457	98.3192	95.9379	92.0049	86.6814	80.3166	73.971	68.935	65.0444	62.0196	59.6206	57.7893	56.0683	54.3334	52.7344	51.3014	49.9603	48.7173	47.6337	46.6046	45.6071	44.6267	43.7123	42.7914	41.8781	40.9763	40.1327	39.3505
Patient 14	100	100	100	100	100	100	100	100	100	100	100	100	100	100	100	100	100	100	100	100	100	100	100	100	99.9349	98.8616	96.4911	93.1914	89.3688	85.5095	81.2957	77.0519	73.2861	69.8602	66.6236	63.3586	60.0612	56.6489	52.8497	48.8528	45.7007	43.1881	41.3438	39.9167	38.7474	37.6756	36.7459	35.8784	35.065
Patient 15	100	100	100	100	100	100	100	100	100	100	100	100	100	100	100	100	100	100	100	100	100	100	100	100	100	100	100	100	100	100	100	100	100	100	100	100	100	100	99.9794	99.7289	99.1825	98.4039	97.5249	96.5888	95.5443	94.2804	92.7847	91.0677	89.1785
Patient 16	100	100	100	100	100	100	99.9703	99.4699	98.9626	98.5171	98.1627	97.8057	97.4656	97.1312	96.7566	96.3543	95.9911	95.6923	95.4079	95.1074	94.7477	94.2293	93.482	92.2165	89.7309	86.9902	85.1457	83.9679	82.9732	82.0937	81.3135	80.5659	79.8357	79.1053	78.3846	77.6716	76.988	76.3438	75.7373	75.1911	74.6822	74.1856	73.7177	73.2673	72.8029	72.3284	71.8553	71.3847	70.9198
Patient 17	100	100	100	100	100	100	100	100	100	100	100	100	100	100	100	100	100	100	100	100	100	100	100	100	99.9998	99.9992	99.9973	99.992	99.966	99.8897	99.7471	99.5015	99.1753	98.7609	98.2373	97.6499	96.9873	96.2969	95.5733	94.7952	93.9472	92.9995	91.9469	90.7927	89.5612	88.1949	86.775	85.1512	83.2071
Patient 18	100	100	100	100	100	100	100	100	100	100	100	100	100	100	100	99.9982	99.9624	99.9197	99.911	99.8402	98.9612	96.1096	92.4574	89.6967	87.6697	85.9225	83.9353	81.5695	79.035	76.6192	74.5984	72.9783	71.6112	70.4161	69.3573	68.4001	67.5012	66.6336	65.7911	64.982	64.2146	63.4594	62.6903	61.9412	61.2272	60.4897	59.7357	59.0019	58.2729
Patient 19	100	100	100	100	100	100	100	100	100	100	100	100	100	100	100	100	100	100	100	100	100	99.9948	99.9347	99.6749	99.1831	98.5537	97.8292	97.0158	96.129	95.1999	94.2229	93.2044	92.1362	91.0081	89.8113	88.5346	87.2167	85.8773	84.5163	83.1393	81.7182	80.2619	78.7316	77.1092	75.3708	73.4816	71.7243	70.0457	68.3312
Patient 20	100	100	100	100	100	100	100	100	100	100	100	100	100	100	100	100	100	100	100	100	100	100	100	100	100	100	100	100	100	100	100	100	100	100	100	100	100	100	99.9997	99.9068	99.458	98.7684	97.965	97.1377	96.2932	95.4792	94.7179	93.9685	93.2131
Patient 21	100	100	100	100	100	100	100	100	100	100	99.8675	99.5179	99.1019	98.7062	98.3305	97.9755	97.596	97.1483	96.5933	95.7726	94.5688	93.0693	91.1882	88.9116	86.7439	84.8848	83.0988	81.2507	79.3018	77.363	75.5042	73.6659	71.798	69.9021	68.0734	66.4442	65.0254	63.7563	62.5888	61.489	60.4434	59.4488	58.4954	57.5677	56.6631	55.7891	54.9401	54.107	53.2939
Patient 22	100	100	100	100	100	100	100	100	100	100	100	100	100	100	100	100	100	100	100	100	100	100	100	99.9551	99.7541	99.1739	98.1557	97.0307	96.0425	95.1753	94.3756	93.5968	92.8042	91.912	90.9286	89.9244	88.876	87.7903	86.6418	85.3647	83.9658	82.5563	81.1911	79.9291	78.7828	77.6907	76.6803	75.7557	74.9215
Patient 23	100	100	100	100	100	100	100	100	100	100	100	100	100	100	100	100	100	100	100	100	100	100	100	100	100	100	99.9999	99.9133	98.9878	95.5697	89.3854	81.3371	73.274	66.6253	61.4415	57.32	53.8921	50.9353	48.3215	46.0114	43.8559	41.9794	40.3241	38.7624	37.283	35.9692	34.7366	33.6135	32.6157
Patient 24	100	100	100	100	100	100	100	100	100	100	100	100	100	100	100	100	100	100	100	100	100	100	100	100	100	100	99.9996	99.9906	99.9587	99.8855	99.6944	99.3117	98.7688	98.1062	97.3141	96.3619	95.1809	93.8277	92.4803	91.1908	89.9612	88.8044	87.708	86.682	85.73	84.8101	83.9104	83.0377	82.1577
Patient 25	100	100	100	100	100	100	100	100	100	100	100	100	100	100	100	100	100	100	100	100	100	100	99.9991	99.8263	98.9181	97.1237	94.0496	89.8407	85.9584	81.7027	77.5923	73.8561	70.7277	68.0521	65.7577	63.6498	61.8807	60.1903	58.7139	57.3845	56.0199	54.7882	53.5976	52.4118	51.291	50.2298	49.1044	48.1078	47.1334
Patient 26	100	100	100	100	100	100	100	100	100	100	100	100	100	100	100	100	100	100	100	100	100	100	100	100	100	100	100	99.9924	99.9385	99.7771	99.4333	98.7282	97.6103	96.274	94.8238	93.246	91.5503	89.7323	87.7987	85.7421	83.5046	81.11	78.6297	76.2272	74.0125	71.8984	69.8639	67.989	66.2757
Patient 27	100	100	100	100	100	100	100	100	100	100	100	100	100	100	100	100	100	100	100	100	100	100	100	100	100	100	99.979	99.5609	98.8261	98.1113	97.4343	96.6883	95.6726	94.4426	93.1872	91.8934	90.6557	89.5148	88.4645	87.4384	86.4659	85.5247	84.5703	83.6634	82.7579	81.896	81.047	80.2481	79.4612
Patient 28	100	100	100	100	100	100	100	100	100	100	100	100	100	100	100	100	100	100	100	100	100	100	100	100	100	100	100	100	100	100	100	100	99.9988	99.8993	99.5564	98.8825	97.4381	94.7019	90.8724	86.6203	82.5605	78.7919	75.3726	72.5038	70.0359	67.7465	65.4771	63.1889	60.9263
Patient 29	100	100	100	100	100	100	100	100	99.9798	99.7887	99.4747	99.1642	98.8611	98.5334	98.1982	97.8788	97.5779	97.2862	96.9849	96.6572	96.3148	95.9606	95.6053	95.2663	94.9506	94.6487	94.3578	94.076	93.8015	93.5383	93.2802	93.0222	92.7418	92.392	91.9619	91.4377	90.8086	90.1151	89.3235	88.4027	87.2182	85.6917	83.8213	81.6325	79.3764	77.3068	75.1527	72.7706	70.0255
Patient 30	100	100	100	100	100	100	100	100	100	100	99.9454	99.813	99.6361	99.3677	99.1442	98.9359	98.721	98.4997	98.2835	98.0904	97.908	97.7168	97.5219	97.3159	97.0894	96.8389	96.5566	96.2413	95.8884	95.4959	95.0831	94.6471	94.0343	93.1767	92.0619	90.7428	89.2022	87.3803	85.3932	83.4088	81.5154	79.7241	78.0362	76.4696	74.9776	73.3742	71.5415	69.3209	66.9493
Patient 31	100	100	100	100	100	100	100	100	100	100	100	100	100	100	100	100	100	100	100	100	100	99.9984	99.9868	99.9581	99.9044	99.8202	99.3646	98.4643	97.4827	96.3778	95.0109	93.0579	90.6574	87.573	83.7889	79.7894	76.1866	73.0889	70.3858	68.1929	66.2303	64.4229	62.6785	61.0343	59.4259	57.8294	56.2905	54.7212	53.1928
Patient 32	100	100	100	100	100	100	100	100	100	100	100	100	100	100	100	100	100	100	100	100	100	100	100	100	99.9106	99.4181	98.6633	97.6269	96.2241	94.5746	92.7652	90.9823	89.4259	88.1403	87.0078	85.8677	84.2343	82.2279	80.1342	77.9237	75.7267	73.5082	71.3785	69.3242	67.5462	66.015	64.6425	63.4111	62.2634
Patient 33	100	100	100	100	100	100	100	100	100	100	100	100	100	100	100	100	100	100	100	100	100	100	100	100	100	99.9874	99.7754	99.3334	98.8437	98.3653	97.9197	97.4442	96.973	96.4782	95.9646	95.4158	94.8455	94.2384	93.5798	92.8996	92.1331	91.3202	90.3124	89.0091	87.4832	85.8606	84.0331	81.9224	79.6936
Patient 34	100	100	100	100	100	100	100	100	100	100	100	100	100	100	100	100	100	100	99.9884	99.8841	99.6588	99.3813	99.0793	98.7521	98.2885	97.7558	97.2529	96.4483	95.2679	93.4156	91.1953	89.0557	87.1653	85.4311	83.9144	82.4896	81.076	79.6793	78.3399	77.0859	75.8902	74.8202	73.866	73.0165	72.2318	71.4271	70.6595	69.8984	69.1607
Patient 35	100	100	100	100	100	100	100	100	100	100	100	100	100	100	100	100	100	100	100	100	100	100	100	100	100	100	100	100	100	100	100	100	100	100	100	100	100	100	99.984	99.7385	99.0563	98.1478	97.1444	96.0548	94.8002	93.3963	91.8542	90.1126	87.9417
Patient 36	100	100	100	100	100	100	100	100	100	100	100	100	100	99.9859	99.9095	99.7994	99.675	99.5486	99.4222	99.2894	99.1502	99.0029	98.8502	98.6895	98.52	98.3231	98.0854	97.7614	97.3786	96.9709	96.5287	96.0581	95.5333	94.9829	94.3223	93.1561	92.0267	90.9446	89.9039	88.8787	87.7954	86.6642	85.3819	83.9078	82.2262	80.2293	78.083	75.8339	73.6093
Patient 37	100	100	100	100	100	100	100	100	100	100	100	100	100	100	100	100	100	100	100	100	99.3318	97.5017	94.916	90.0308	84.1222	79.2893	75.5644	72.5592	69.9898	67.7895	65.8876	64.1928	62.6754	61.3228	60.1112	58.9969	57.9674	56.9936	56.0696	55.1782	54.3424	53.5221	52.7352	52.0043	51.3266	50.5869	49.9341	49.3395	48.7256
Patient 38	100	100	100	100	100	100	100	100	100	100	100	100	100	100	100	100	100	100	100	100	100	100	100	100	99.7631	98.0162	93.9126	90.1177	87.1677	84.8354	82.8878	81.2033	79.7193	78.3538	77.0349	75.853	74.7766	73.7661	72.8017	71.8727	70.939	70.07	69.2057	68.3623	67.5408	66.7238	65.913	65.0909	64.297
Patient 39	100	100	100	100	100	100	100	100	100	100	100	100	100	100	100	100	100	100	100	100	100	100	100	100	100	100	100	100	100	99.9639	99.692	99.1471	98.321	97.1721	95.6912	93.8701	91.6906	89.0731	85.9135	82.4154	78.9137	75.5062	72.2656	69.1989	66.4095	63.8604	61.5126	59.3915	57.5702
Patient 40	100	100	100	100	100	100	100	100	100	100	100	100	100	100	100	100	100	100	99.9867	99.8777	99.6722	99.4096	99.0966	98.7424	98.3492	97.9145	97.4413	96.9332	96.3725	95.7399	95.0699	94.4015	93.7387	93.0749	92.4171	91.7782	91.1548	90.5583	89.9901	89.4457	88.9231	88.4052	87.8719	87.3178	86.7403	86.1417	85.5264	84.8916	84.2274
Patient 41	100	100	100	100	100	100	100	100	100	100	100	100	100	100	100	100	100	99.9723	99.825	99.4486	98.3733	95.7732	91.4518	86.121	80.6497	74.9882	69.1974	63.1309	56.61	51.7727	48.5135	46.2152	44.4317	43.0026	41.8052	40.7853	39.8893	39.1105	38.4019	37.75	37.1339	36.5711	36.0594	35.5837	35.1426	34.7363	34.3434	33.9621	33.5918
Patient 42	100	100	100	100	100	100	100	100	100	100	100	100	100	100	100	100	100	100	100	100	100	100	100	100	100	100	100	99.9839	99.8813	99.6896	99.4606	99.1942	98.8871	98.5368	98.1479	97.7102	97.189	96.5906	95.9624	95.3147	94.6606	94.0139	93.3595	92.7073	92.0574	91.4004	90.7363	90.0358	89.2757
Patient 43	100	100	100	100	100	100	100	100	100	100	100	100	100	100	100	100	100	100	100	100	100	100	100	100	100	100	100	100	100	100	99.9974	99.9869	99.9394	99.855	99.6872	99.4915	98.7257	97.7406	96.0974	94.2341	92.1507	90.2521	88.4151	86.8349	85.3462	84.132	83.0332	82.0497	81.1756
Patient 44	100	100	100	100	100	100	100	100	100	100	100	100	100	99.9795	99.91	99.7998	99.6667	99.5104	99.3235	99.1078	98.8792	98.6482	98.4144	98.1712	97.9132	97.6385	97.2991	96.4895	94.1118	90.7276	87.8658	85.5806	83.6585	82.0163	80.5961	79.3673	78.2805	77.2849	76.3654	75.5128	74.7086	73.9383	73.2019	72.486	71.7834	71.1062	70.4358	69.7704	69.1206
Patient 45	100	100	100	100	100	100	100	100	100	100	100	100	100	100	100	100	100	100	100	100	100	100	100	100	100	100	99.9778	99.8877	99.7702	99.6348	99.4789	99.3042	99.0993	98.8023	98.399	97.9404	97.4634	96.9852	96.5103	96.0388	95.57	95.0987	94.6069	94.0609	93.3513	92.4109	91.1065	89.6074	88.1302
Patient 46	100	100	100	100	100	100	100	100	100	100	100	100	100	100	100	100	100	100	100	100	100	100	100	100	100	100	100	99.9477	99.2558	97.5758	95.3713	93.2373	91.3044	89.6187	88.0576	86.478	84.8114	83.117	81.413	79.7681	78.1502	76.4761	74.7339	73.0383	71.2894	69.681	68.202	66.8614	65.6055
Patient 47	100	100	100	100	100	100	100	100	100	100	100	100	100	100	100	100	100	100	100	100	100	99.9958	99.9226	99.7582	99.5692	99.1776	98.3137	97.2055	96.1255	94.0349	89.3498	82.8949	77.0043	72.6887	69.4364	66.8447	64.7163	62.8876	61.2298	59.7389	58.4052	57.214	56.1415	55.15	54.2194	53.3715	52.57	51.8086	51.0895
Patient 48	100	100	100	100	100	100	100	100	100	100	100	100	100	100	100	100	100	100	100	100	99.9981	99.9313	99.6697	99.0757	98.071	96.7049	94.997	92.786	89.7864	85.7058	80.8718	76.2129	72.375	69.3612	66.9149	64.8643	63.0752	61.506	60.1169	58.8628	57.728	56.6898	55.7399	54.8567	54.0262	53.2396	52.498	51.79	51.1011
Patient 49	100	100	100	100	100	100	100	100	100	100	100	100	100	100	100	100	100	100	100	100	99.9978	99.8741	99.4189	98.4322	96.7338	94.5546	92.5891	91.1415	90.0327	89.0863	88.1999	87.3474	86.5219	85.7137	84.897	84.0562	83.1766	82.2741	81.4052	80.5619	79.7392	78.9481	78.186	77.4317	76.6694	75.9221	75.1872	74.4756	73.7939
Patient 50	100	100	100	100	100	100	100	100	100	100	100	100	100	100	100	100	100	100	100	99.987	99.8372	98.3731	94.4602	88.9978	83.3813	78.1498	73.2277	69.0933	66.0332	63.5886	61.4245	59.5411	57.9135	56.4425	55.0501	53.7307	52.499	51.2003	49.9799	48.6783	47.4422	46.3295	45.2905	44.3507	43.3976	42.5245	41.6958	40.9346	40.1767
Patient 51	100	100	100	100	100	100	100	100	100	100	100	100	100	100	100	100	100	100	100	100	100	100	100	100	100	100	100	100	100	100	100	100	100	99.9346	99.4347	98.4423	97.1834	95.9381	94.6943	93.3232	91.8033	90.0057	87.6856	84.9036	82.1276	79.4756	77.0955	74.9546	73.0534
Patient 52	100	100	100	100	100	100	100	100	100	100	100	100	100	100	99.9964	99.9723	99.9255	99.854	99.7488	99.6128	99.4635	99.3043	99.1282	98.9218	98.6748	98.3664	98.0239	97.5724	96.8932	96.029	95.1349	94.1514	93.1599	92.1461	91.0943	89.9846	88.6716	87.3958	86.1604	85.1066	84.1834	83.3143	82.5074	81.762	81.0643	80.3921	79.7451	79.1243	78.5302
Patient 53	100	100	100	100	100	100	100	100	100	100	100	100	100	99.8637	99.4294	98.8836	98.3942	97.9704	97.5731	97.174	96.7466	96.2232	95.5843	94.7566	93.3953	91.4896	89.41	87.2127	84.8268	82.3255	79.3535	74.4167	68.3974	62.727	57.2238	52.7581	49.4609	46.7002	44.4968	42.6834	41.1928	39.9147	38.8239	37.8661	37.0353	36.271	35.5753	34.9277	34.3204
Patient 54	100	100	100	100	100	100	100	100	100	100	100	100	100	100	100	100	100	100	100	100	100	99.9998	99.9767	99.8646	99.5146	98.4249	96.3684	93.7063	90.6555	87.4043	84.4195	82.015	80.1526	78.6557	77.356	76.1883	75.1322	74.1656	73.2605	72.3902	71.5389	70.6999	69.8272	68.903	67.9327	66.9279	65.9232	64.9068	63.8457
Patient 55	100	100	100	100	100	100	100	100	100	100	100	100	100	100	100	100	100	100	100	100	100	100	100	100	100	100	100	100	100	99.9974	99.9843	99.9479	99.8766	99.7724	99.6465	99.5058	99.353	99.1893	99.0042	98.7399	98.3693	97.9466	97.5128	97.07	96.6186	96.1609	95.6932	95.204	94.6836
Patient 56	100	100	100	100	100	100	100	100	100	100	100	100	100	100	100	100	100	100	100	100	100	100	100	100	100	100	100	100	100	100	99.9998	99.9935	99.9637	99.8622	99.7116	99.5248	99.3041	99.0018	98.6608	98.2046	97.6835	97.0447	96.3262	95.4602	94.5782	93.5311	92.4721	91.2822	90.0065
Patient 57	100	100	100	100	100	100	100	100	100	100	100	100	100	100	100	100	100	100	100	100	100	100	100	100	100	99.9944	99.961	99.8701	98.8399	93.4949	82.6104	68.9177	53.3689	41.2573	34.7342	30.8771	28.2094	26.2285	24.6366	23.25	22.0688	21.064	20.1487	19.3627	18.6531	17.9835	17.3977	16.8888	16.3863
Patient 58	100	100	100	100	100	100	100	100	100	100	100	100	100	100	100	100	100	100	100	100	100	100	100	100	100	100	100	100	100	100	100	100	100	100	100	100	100	99.9995	99.9832	99.8547	99.4091	98.6697	97.9056	97.1467	96.439	95.7215	94.996	94.2212	93.4194
Patient 59	100	100	100	100	100	100	100	100	100	100	100	100	100	100	100	100	100	100	100	100	100	100	99.9054	99.3561	97.9803	95.0923	92.1008	89.7667	87.7137	86.159	84.9178	83.7692	82.5949	81.3336	80.0566	78.8753	77.8167	76.8682	75.9917	75.1593	74.3643	73.602	72.8733	72.1843	71.5135	70.8813	70.277	69.7063	69.1464
Patient 60	100	100	100	100	100	100	100	100	100	100	100	100	100	100	100	99.9814	99.8876	99.7265	99.5275	99.3146	99.0927	98.8554	98.5968	98.3189	98.0438	97.7522	97.4203	97.0299	96.5393	95.7506	94.6287	93.415	92.1724	90.8398	89.1666	87.3143	85.2713	83.411	81.9983	80.7118	79.2979	77.4822	75.1745	72.6806	70.3066	68.1667	66.3675	64.8154	63.3752
Patient 61	100	100	100	100	100	100	100	100	100	100	100	100	100	100	100	100	100	100	100	100	100	100	100	100	100	100	100	100	100	99.9949	99.4647	97.8213	94.717	90.4944	85.9143	81.3872	77.3462	73.9358	71.1316	68.8418	66.9081	65.2222	63.7146	62.3456	61.1017	59.9677	58.8861	57.8634	56.9183
Patient 62	100	100	100	100	100	100	100	100	100	100	100	100	100	100	100	100	100	100	100	100	100	100	100	100	100	100	99.7965	98.8508	97.3586	95.6373	93.875	92.1098	90.3375	88.5451	86.8664	85.3384	83.9532	82.6345	81.4001	80.2853	79.2313	78.2092	77.2404	76.3137	75.3599	74.4909	73.6271	72.7593	71.9833
Patient 63	100	100	100	100	100	100	100	100	100	100	99.848	99.3502	98.8702	98.4383	97.989	97.5091	96.9848	96.3784	95.4924	92.8587	89.1328	86.1581	83.5981	81.3466	79.4088	77.7062	76.2986	75.0354	73.8455	72.7331	71.6437	70.5996	69.6108	68.6369	67.7268	66.8199	65.9723	65.1319	64.3315	63.5523	62.7749	62.0408	61.3023	60.5748	59.8775	59.1731	58.4776	57.7994	57.1391
[truncated: 106 more columns]

[truncated: 3 more sheets: DVH_bothParotids_BASELINE(%), Dose-volume points at BASELINE, Mean doses at BASELINE]
